# Supplementary material for: Age-Related Alterations in the Testicular Proteome of a Non-Human Primate
Source: Cells. 2021 May 24;10(6):1306. doi: 10.3390/cells10061306 (PMC8225046; doi:10.3390/cells10061306)
Supplement: Supplementary file 1 [file cells-10-01306-s001.zip]

Archive with 1 entries (1 files):
- cells-1188836-supplementary.xlsx
