# Supplementary material for: Age-Related Alterations in the Testicular Proteome of a Non-Human Primate
Source: Cells. 2021 May 24;10(6):1306. doi: 10.3390/cells10061306 (PMC8225046; doi:10.3390/cells10061306)
Supplement: Supplementary file 1 [file cells-10-01306-s001.zip › cells-1188836-supplementary.xlsx]

## Sheet: Tabelle1
Table S1: All identified proteins in the proteomes of old and young callithrix jacchus donors
UniProt Accession	cj gene name	human ortholog	young 1	young 2	young 3	young 4	young 5	young 6	old 1	old 2	old 3	old 4	N: Intensity	N: MS/MS count
F7CSG0;A0A2R8MJI3	ALB	ALB	36.5667	36.099	37.0446	35.7458	36.6028	37.0786	36.5427	36.5238	36.5304	36.988	1244900000000	3518
F6SUF9	HSP90AA1	HSP90AA1	36.4202	36.2002	36.2185	36.3546	36.275	36.4951	36.289	36.0896	36.1149	36.2526	922060000000	2538
H9KVN6	TUBB4B	TUBB4B	36.2822	35.9875	36.0269	36.0307	35.826	36.1966	35.9156	35.9267	35.96	36.0548	845950000000	2848
F7I0W8;A0A2R8M6E6;A0A2R8MY90;F6TFX6	LOC100409006	ACTG1	36.0331	36.0279	35.9021	36.0117	35.9209	35.9556	36.3395	35.893	36.5086	36.088	836620000000	2760
F6TIC3;U3EWW6	GSTM3	GSTM3	35.8956	35.729	35.9648	35.9147	35.8478	36.1085	35.5931	35.7391	35.4415	35.8644	708140000000	2254
F7BQY8	VIM	VIM	35.8593	36.0164	35.6201	35.7001	35.6146	35.4203	35.7509	35.5758	36.271	35.8252	668580000000	2274
U3FQP9;Q6WN28	HBB	HBB	35.731	35.4307	35.263	35.4743	35.7766	35.745	36.2221	35.335	35.7429	36.7464	660450000000	931
B0VX78;A0A1K0GY26;F6RXY5;F6RYT9	GLNC1;HBQ1_1	GLNC1	35.5055	35.1672	34.976	35.0564	35.4633	35.3067	35.963	34.9368	35.285	36.2738	529690000000	1250
U3CJF9;F7HV23;U3FM38;A0A5F4VSN8;A0A5F4WG75	HSP90B1	HSP90B1	35.578	35.4487	35.3249	35.4675	35.4399	35.5869	35.2706	35.4931	35.4804	35.2998	527970000000	2454
U3FXT1	HSPA5	HSPA5	35.6055	35.4552	35.2835	35.4865	35.4326	35.5344	35.4295	35.4857	35.4782	35.1819	521550000000	1598
U3BYK3	HSPA2	HSPA2	35.6886	35.1664	35.3453	35.4335	35.4944	35.5418	35.4515	35.1927	35.031	35.4246	512800000000	1861
F7HZP3	TUBA1C	TUBA1C	35.6019	35.3946	35.3043	35.3524	35.1809	35.6542	35.32	35.2508	35.3969	35.3905	499870000000	1529
F7FGL0	H4-16	H4C7;H4-16;H4C4;H4C13	34.9553	35.1855	35.1045	35.0862	35.4469	34.6455	35.4436	35.4747	34.9031	35.2402	430260000000	713
F7EMI9;A0A2R8MGX2	N/A	GAPDH	34.9654	34.4884	34.7622	34.6657	34.538	34.711	35.1495	34.5545	34.8428	34.7748	342690000000	1318
F7HQ79	N/A	EEF1A1	34.9021	34.7946	34.8792	34.9169	34.691	34.9015	34.6067	34.7292	34.7506	34.782	339430000000	1194
F6SQW1	LOC100407026	PPIA	34.6978	34.605	34.6307	34.5528	34.6424	34.6357	34.543	34.5279	34.5699	34.4707	302700000000	691
F7HVD2	N/A	HSPA8	34.5336	34.2776	34.3576	34.5412	34.4467	34.6394	34.6001	34.3076	34.4185	34.4532	269710000000	956
B0KWG0	PDIA3	PDIA3	34.5062	34.352	34.3644	34.4271	34.492	34.4297	34.3844	34.4214	34.4764	34.3393	264860000000	1161
F6W3Y8;A0A5F4VYA7;A0A2R8MRK2;U3DHI3;A0A2R8PD42;A0A2R8PBE2;F7GQQ2;F6TDQ8	CALM1;CALM2;CALM3	CALM1;CALM2;CALM3	34.6	34.3468	34.3143	34.5265	34.3629	34.6088	34.5755	34.3599	34.1	34.4293	260850000000	501
F7I5Y4;U3BZ52	CALR	CALR	34.4074	34.4196	34.1865	34.3055	34.1087	34.46	33.9805	34.2879	34.5151	34.1089	240590000000	1120
F7FWZ0;A0A5F4WDA9	ACTA1	ACTA1	33.4795	34.1747	33.5273	33.58	33.4145	33.1872	35.6609	34.017	35.2116	34.0837	233320000000	661
F7GZ27;F7HJT3	YWHAE	YWHAE	34.3969	34.1716	34.2464	34.3124	34.2116	34.3599	34.3174	34.2319	34.2553	34.2648	232160000000	863
U3D4H6;A0A2R8PH49	HSPD1	HSPD1	33.9687	34.4491	34.2921	34.1809	34.256	33.7751	33.8343	33.9287	34.3943	34.456	219570000000	1416
U3CCU3;U3DRY5;A0A2R8MLP2;U3EA68	HIST2H2AA4;HIST2H2AC;LOC100394811	H2AZ2	34.1507	34.3893	34.1019	34.2489	33.9045	33.4884	34.6453	34.1409	34.111	34.0932	213260000000	370
U3CM30;F7FWZ8;A0A5F4VSS1;A0A2R8M2N2;A0A2R8PKE5	H2BC18;H2BC5;HIST1H2BF;HIST1H2BK	HIST1H2BB;HIST1H2BD;HIST1H2BJ;HIST1H2BO;HIST2H2BE;HIST3H2BB;LOC100390706	34.1068	34.2811	34.0202	34.3491	34.4123	34.3276	33.9309	33.8606	33.8849	34.0962	212080000000	488
F6S739;A0A5F4VYJ2;A0A5F4VR10;A0A5F4WN77	COL1A1	COL1A1	33.1522	34.1771	32.8601	32.6677	34.4839	34.2348	34.1859	34.1941	35.1347	33.7484	199400000000	447
A0A2R8MF91;F7H4G2	HSP90AB1	HSP90AB1	34.0261	33.8261	33.8616	33.9713	33.8024	33.9846	33.9044	33.7133	33.7514	33.8988	184210000000	832
U3EUB9;U3FIM6;A0A2R8MRP2	VCP	VCP	34.0354	33.9477	33.9261	34.0269	33.9348	34.0447	33.9703	33.8513	34.0055	33.8368	183530000000	1455
U3DAB0;F6QF99;F6Y9R2;F6ZA08	PKM	PKM	34.0604	33.6201	33.9045	33.8516	33.6777	33.8234	34.0795	33.7352	34.0269	33.9339	178280000000	1069
U3D6K0;F7IN80;U3F8X4;A0A2R8MN54	CLTC	CLTC	33.9249	33.8552	33.9403	33.9885	33.7454	33.9966	33.858	33.9187	33.7102	33.9207	176520000000	1849
F7E965;A0A5F4WG57	N/A	ATP5F1B	33.7657	33.8669	33.8232	33.8317	33.802	33.7611	34.0091	33.769	33.9271	33.8232	171070000000	1010
F7HPZ0;F7HPY3;F6QNU5;A0A2R8ML43	HNRNPA2B1	HNRNPA2B1	33.9481	33.7978	33.6182	33.8068	33.8697	33.9158	33.9045	33.4464	33.753	33.6034	167730000000	866
F6Y6Q0;F6XJ88;F6YR73;A0A2R8MHM0	COL6A3	COL6A3	32.9131	34.3173	32.8542	32.4023	33.9298	33.1025	34.5003	34.282	33.9114	33.5333	157620000000	1519
U3E299;U3E6G1;F7HQK3	ISYNA1	ISYNA1	33.7648	33.3561	33.5793	33.6735	33.4217	33.6638	33.5843	33.515	33.5481	33.6102	143710000000	832
U3FTJ9;F6X0N6;F6V9U1;F6YAY8	LMNA	LMNA	33.2484	33.7389	33.153	33.2646	33.3606	33.0348	33.8908	33.6805	34.1876	33.558	142980000000	906
U3FHE6;F6VYY3;F6UV88;F6X551	HYOU1	HYOU1	33.7003	33.522	33.4724	33.66	33.4868	33.7126	33.4048	33.5426	33.4415	33.4396	140070000000	1167
F7HLW5	PEBP1	PEBP1	33.7475	33.2947	33.5234	33.5642	33.3694	33.6522	33.6065	33.4234	33.5217	33.5892	135270000000	322
F6XT20	CAND1	CAND1	33.5459	33.4126	33.5511	33.6288	33.4524	33.4899	33.347	33.4551	33.2901	33.4865	131450000000	1058
F7IQS9;A0A2R8MVQ0;A0A2R8MD66;A0A5F4VZ73;A0A2R8MGE4;D7UTH3;A0A2R8PI03;A0A2R8MJV9;F7GJF2;A0A5F4W7E8;A0A5F4WDN0;F6Q3J9;A0A2R8P4Z9;A0A2R8MRQ0;F6REW5	LOC100411672;UBC	RPS27A;UBC	33.6169	33.153	33.3366	33.4939	33.3013	33.6558	33.4986	33.2628	33.5081	33.4501	128140000000	441
F7HTM4	HSPA4	HSPA4	33.4744	33.2813	33.4198	33.4814	33.3901	33.595	33.1977	33.3244	33.322	33.3745	124790000000	1115
U3EFQ6	ATP5A1	ATP5A1	33.3419	33.4838	33.4013	33.3352	33.4217	33.2331	33.502	33.3334	33.4225	33.3684	124680000000	658
F7IK44;U3CKT0	HNRNPK	HNRNPK	33.5588	33.3061	33.1785	33.4015	33.2597	33.3913	33.4458	33.1998	33.2609	33.2127	122580000000	907
A0SXL6;A0A6D5IET1	EEF2	EEF2	33.3576	33.2433	33.4564	33.3717	33.3166	33.3367	33.3748	33.2588	33.2393	33.3595	122440000000	1243
F6YZY0;F6TJ32;A0A5F4WLE5;F6Z0L9;F6Z0Z7	N/A	LDHA	33.4185	33.2017	33.2361	33.1306	33.1095	33.2644	33.2697	33.2654	33.2587	33.3993	122130000000	555
U3B6H3;F7IPW8;F7DZL3	HSPA4L	HSPA4L	33.4046	33.2529	33.3947	33.4785	33.4557	33.621	33.1359	33.3439	33.1514	33.293	121140000000	912
A0A5F4WGZ4;A0A5F4WLZ5	N/A	UBA1	33.5643	33.1803	33.5046	33.4983	33.3157	33.4103	33.3527	33.0957	33.3552	33.1056	119820000000	904
U3CYB6	ENO1	ENO1	33.395	33.0661	33.1892	33.1979	33.1164	33.2456	33.4771	33.1623	33.4025	33.3657	117720000000	874
F7ATY6;A0A2R8MY42	ALDH2	ALDH2	33.1078	33.3378	33.4835	33.264	33.0213	32.9498	33.178	33.0857	33.6256	33.4639	117460000000	717
A0A2R8MZK4	AHNAK	AHNAK	33.0875	33.4166	32.8014	32.9934	33.2515	32.856	33.6533	33.193	34.1539	33.3196	117350000000	2303
A0A5F4WDW8	KIAA1210	KIAA1210	33.2586	33.2741	33.4708	33.3719	33.1849	32.9112	33.2681	33.2328	33.0994	33.412	116560000000	1407
F7HCF7	HNRNPM	HNRNPM	33.3496	33.3783	33.1012	33.2706	33.1881	33.412	33.3067	33.1046	33.2131	33.0675	116410000000	760
F7C9F2	ERP29	ERP29	33.5544	33.2679	33.1492	33.2729	33.324	33.2982	33.08	33.2486	33.4062	33.0558	114790000000	445
U3FVV8;A0A2R8MSN9	CCT2	CCT2	33.3828	33.1275	33.162	33.3956	33.1004	33.4315	33.2381	33.0723	33.196	33.2567	112700000000	797
F6SRY5;F6SRU4;A0A2R8MJI8;A0A2R8PAV2	STIP1	STIP1	33.1966	33.0699	33.2291	33.2588	33.2663	33.3013	33.2454	33.1158	33.0936	32.9729	111210000000	658
F6QR06	ANXA2	ANXA2	33.2119	33.6104	32.6067	32.8554	33.1485	32.6324	33.3032	33.2405	33.7324	33.0227	106400000000	616
U3DJE8	PRKDC	PRKDC	33.187	33.1901	33.1487	33.2994	33.0863	33.1915	33.209	33.131	32.9013	33.0663	105540000000	2305
U3CWW4;A0A5K1V5J4	PGD	PGD	33.1853	33.0234	33.3055	33.2573	32.9852	33.1306	33.1019	33.0654	32.9475	33.2401	103900000000	688
F7HMY5;A0A2R8MNH6;F6PWZ5	CCT3	CCT3	33.1804	32.9993	33.1201	33.2628	33.0157	33.3168	33.0767	33.0312	33.0204	33.1405	103420000000	621
F7G6P0;A0A2R8PK48;A0A2R8P971;A0A2R8N5M9;U3DJX0	H3F3A;LOC100389168;LOC100414113	H3F3A	32.4641	33.1389	33.3039	32.5619	33.2921	31.8131	33.4748	33.4661	32.5913	32.9437	102850000000	201
A0A2R8MRE1;U3E7J1;F6SN68;B0KWW5;U3EXH1;U3EI21;U3CQJ8;U3D909;F6QFX5	FLNA	FLNA	32.7486	33.102	33.0135	32.7971	32.936	32.6696	33.3394	33.1872	33.7328	33.2968	101130000000	1424
F6Y1Q5;F6S7Z6;F6ZM71;F7AQH0	CCT5	CCT5	33.0732	32.921	33.0326	33.2399	32.9461	33.1752	33.0267	32.9531	33.0534	33.0345	99794000000	965
U3E2G7;A0A5F4W5S8	DYNC1H1	DYNC1H1	33.14	32.9287	33.1813	33.1138	33.0225	33.138	33.0686	33.1261	32.8644	33.1086	99588000000	2477
F6Y7A9;F7A9D0;F7BAH9	CSE1L	CSE1L	33.1521	32.9041	33.0413	33.2029	32.9685	33.1462	32.9224	33.0751	32.941	33.0701	98828000000	863
U3BB19;U3ELR0;F7HF95	HNRNPA3	HNRNPA3	33.1947	33.1678	32.9452	33.1556	32.9286	33.0932	33.1161	32.8262	32.9266	32.9473	98678000000	427
F7IDL6	EPHX1	EPHX1	32.7413	33.2227	33.4051	33.0255	33.4214	32.4844	32.4514	32.7361	32.7465	33.5312	98072000000	716
A0A2R8P242;F7HQV8;A0A2R8MIF7	FTH1	FTH1	32.7225	32.6592	33.0674	32.5085	33.0423	32.8914	33.264	33.0318	33.436	32.8051	97804000000	417
U3EVU5;U3EAB1	PDIA4	PDIA4	33.1391	33.0016	32.8895	33.0574	32.8297	33.2015	32.8711	33.0746	33.0538	32.8921	96968000000	787
U3C856;F7I0K8;U3DIZ6;A0A5F4VZ54	CYB5R3	CYB5R3	32.9796	32.9414	32.9089	32.8937	32.7717	32.706	32.7247	32.8793	32.9198	32.9746	96785000000	665
F7IHK8	PRDX1	PRDX1	33.176	32.8613	33.0375	33.0358	32.9283	32.977	33.259	32.8513	33.1703	33.0224	95734000000	290
U3F450	AKAP12	AKAP12	32.9704	32.7819	32.8778	33.0206	32.8594	33.1438	33.1032	32.6919	32.9761	32.927	95024000000	1259
F7GPI9;U3BCH2;F7IIQ0	CFL1	CFL1	33.106	32.8303	33.0405	32.9931	32.7822	32.9078	33.0847	32.7522	32.9519	32.9688	94152000000	494
F7ICM8;A0A5F4WCH8;A0A5F4WBI8	PRDX6	PRDX6	33.1607	32.8111	33.1211	32.9654	32.8979	33.042	33.0669	33.0175	32.8744	32.9031	93672000000	578
U3BFL1;F7G3V2;F7GNM6	CCT8	CCT8	33.0384	32.8055	32.8343	33.0915	32.9459	33.1271	32.8616	32.8264	32.8315	32.9224	90807000000	599
F7GS39;F7FL37;F7GX74;A0A2R8P2K7;U3C281;A0A2R8MBJ2	NPM1	NPM1	32.9336	32.8639	32.7795	32.8363	32.752	32.8858	32.7447	32.7392	32.8705	32.6013	90577000000	550
F6QR16;A0A5F4W652;F6PT35;A0A2R8M8R8;A0A5F4WJI0	RAN	RAN	33.0779	32.825	33.0808	33.11	32.9283	33.0284	32.9261	32.868	32.6688	32.9218	90311000000	255
A0A5F4W6G4;F7A9U5;F7D9Q9	IPO5	IPO5	32.9296	32.8158	32.9917	33.1531	33.057	32.9454	32.5759	32.9845	32.5882	32.9489	88962000000	1120
F7DMM3	YWHAQ	YWHAQ	32.9847	32.653	32.8626	32.9369	32.6841	32.8062	32.8568	32.914	32.6277	32.7186	88224000000	407
F7I8N6	APCS	APCS	33.3355	32.4514	32.4962	32.7749	32.4908	32.9208	33.4578	33.0814	32.3467	32.9282	86331000000	245
U3CAP4;F7CYM6	TCP1	TCP1	32.8894	32.7802	32.8359	32.9556	32.8647	32.955	32.7538	32.746	32.7485	32.806	85380000000	733
U3EQL0;H9KVX1	P4HB	P4HB	32.8256	32.9793	32.7226	32.9363	32.8862	32.5891	32.6567	32.5355	33.0396	32.6825	84354000000	611
U3E3R3;F7G9D2;F7HYF7;F7BAE3	YWHAZ	YWHAZ	32.7748	32.7393	32.7856	32.7562	32.7662	32.6925	32.7497	32.7929	32.706	32.7159	83735000000	492
F7HNF2;U3EED6;A0A5F4VU58;A0A5F4WC39;A0A5F4WIS4;F7CKY0	AKR1B1	AKR1B1	32.8502	32.5943	32.9962	32.9723	32.9229	32.6054	32.7306	32.6057	32.7859	32.9376	83054000000	496
F6ZZ90;F6YYM7;A0A2R8MMM3;U3DST1	MYH9	MYH9	32.5275	32.8729	32.7477	32.6462	32.7276	32.4704	32.812	32.9717	33.071	33.0396	82859000000	1544
F7HLP2;F7HZZ3	TF	TF	32.9652	32.3868	32.9197	31.978	32.545	33.1871	32.2457	32.7131	33.2433	32.7664	80897000000	873
U3D5Z3;U3EWC7;A0A5K1UUA7;A0A5F4W6Q5;A0A5F4VZE9;A0A5F4VRV0	TLN1	TLN1	32.8102	32.6922	32.7584	32.6543	32.7113	32.6924	32.7729	32.7625	32.9482	32.7727	79966000000	1523
U3D607	COL1A2	COL1A2	32.042	32.7302	30.8339	31.4339	33.0926	32.749	32.6708	32.8055	33.6925	32.4828	78858000000	344
F7GDG5;U3EHB4;A0A2R8MRC7;F7GDJ6;A0A2R8M616	PDIA6	PDIA6	32.8097	32.7043	32.7357	32.7886	32.7959	32.6808	32.4756	32.7613	32.8182	32.8226	78702000000	430
F7IN96;F7IQL2	KPNB1	KPNB1	32.6155	32.6409	32.8041	32.7571	32.6443	32.7449	32.5689	32.6897	32.6299	32.5557	78526000000	1027
F7IN44;F7GUA0	CCT6A	CCT6A	32.8526	32.6166	32.6482	32.8633	32.5955	32.8966	32.8133	32.6351	32.6526	32.6631	78344000000	554
F7BWS5	TPI1	TPI1	32.7549	32.3243	32.7248	32.4111	32.4063	32.5085	33.089	32.634	32.6262	32.8362	77899000000	406
U3DQL8	SPTAN1	SPTAN1	32.5894	32.8173	32.5677	32.6243	32.6031	32.5463	32.8186	32.6759	32.9707	32.5784	77686000000	1932
U3E656;F7H0A9;F7HG06	SPTBN1	SPTBN1	32.7086	32.9127	32.5731	32.6809	32.6456	32.6681	32.7226	32.6307	33.0402	32.5893	77493000000	1621
F7IB07;U3B8W7;F7I8Q0	ACO2	ACO2	32.5468	32.7143	32.6539	32.769	32.6391	32.5574	32.8017	32.589	32.8893	32.8324	77418000000	655
U3F2D0	ALDH1A1	ALDH1A1	33.0605	32.4474	32.6178	32.5964	32.3374	32.5584	32.7748	32.5198	32.8175	32.8479	75977000000	642
U3F6G2;U3E5Y9;U3FHB1;F7I5L7;U3BEQ2;U3DD20	PABPC1	PABPC1	32.7684	32.602	32.7065	32.7639	32.7023	32.8025	32.764	32.6679	32.2772	32.538	75126000000	571
A0A5F4VT59;A0A5F4VVD0;F6RYY1	N/A	TUBA3C	32.991	32.4721	32.5291	32.6965	32.4295	33.0213	32.5042	32.4211	32.5858	32.6894	75107000000	410
U3DEU5	PPA1	PPA1	32.7667	32.3774	32.6926	32.7956	32.6904	32.7761	32.6446	32.6675	32.5115	32.5463	73984000000	470
U3E7E5;U3FBT5;A0A2R8MVE4;A0A5F4VT52	XRCC6	XRCC6	32.7138	32.5585	32.6554	32.721	32.589	32.823	32.6982	32.6269	32.4651	32.554	73593000000	635
U3B7Z2;A0A5K1UWX2;U3FL37;U3FGU8;F7IBT6	VCL	VCL	32.6499	32.5296	32.5426	32.4993	32.4244	32.5276	32.9004	32.675	32.952	32.8218	73560000000	728
U3BMK2;F6RTH7;A0A2R8M963;A6ML54	MDH2	MDH2	32.4598	32.6783	32.5739	32.5681	32.5288	32.5153	32.6876	32.5384	32.7751	32.6794	72398000000	358
B0KWT9;A0A2R8MZ97;F7A518	G6PD	G6PD	32.8994	32.466	32.6559	32.59	32.289	32.5728	32.5684	32.5274	32.6294	32.6282	72270000000	749
U3FSM7;U3EZK6;U3EHG3	FDXR	FDXR	32.4358	33.0787	32.814	32.35	32.4546	32.3537	31.9538	32.4572	32.6282	32.8073	71781000000	558
F7HHD2;F6TEX0;F7DY23;F6TEV2	CCT7	CCT7	32.6522	32.459	32.5499	32.785	32.6072	32.7184	32.4956	32.52	32.4874	32.6182	71191000000	651
F7H340;U3FF71;A0A2R8MJ73	PARK7	PARK7	32.714	32.2511	32.501	32.4747	32.3639	32.5896	32.7037	32.405	32.5819	32.9847	70906000000	323
U3EE83;U3E4I8;U3F263;U3CMQ0;A0A2R8MLA1;A0A5F4W823;A0A2R8MGT0;F7I0Z2	HNRNPU	HNRNPU	32.5168	32.6671	32.5138	32.6026	32.5916	32.5077	32.5815	32.5445	32.4911	32.4533	70376000000	619
F7I8T9;F7I6E2	DHX9	DHX9	32.638	32.6675	32.4943	32.6823	32.5205	32.6275	32.6096	32.4922	32.4293	32.5239	70239000000	869
A0A5F4W923	N/A	H3Y1	32.3971	32.4743	31.9403	31.9067	32.6781	32.0568	33.7669	32.4414	32.574	32.7354	70164000000	95
F6ZQC9;A0A5F4W0Z3	ALDOA	ALDOA	32.5898	32.3724	32.6991	32.2686	32.4146	32.3604	33.0535	32.4536	32.7332	32.4326	69602000000	495
J9QRH9;U3CU88	LDHB	LDHB	32.666	32.1314	32.5364	32.5594	32.2458	32.4823	32.4626	32.5404	32.7091	32.7029	69200000000	430
U3B575	COL6A1	COL6A1	31.3592	32.9538	31.6366	31.014	32.5791	31.7965	33.1323	33.2175	32.6335	32.4237	69052000000	692
F7GCZ5;U3E723	HSPA9	HSPA9	32.3875	32.5396	32.4186	32.5009	32.406	32.4448	32.4904	32.4441	32.4796	32.6237	68279000000	705
U3FKU4;A0A5K1VGH0;F7GE08;A0A5F4VT23	SORD	SORD	32.7345	32.1979	32.4236	32.896	32.6068	32.5403	32.0281	32.5076	32.3672	32.6161	67952000000	498
U3FH78;U3F8F4;U3CP03;F6XCY6	HSPA1B	HSPA1B	32.5973	32.4363	32.359	32.4947	32.4237	32.6135	32.8602	32.4296	32.5598	32.5294	67916000000	509
F6W7H3	HSPA6	HSPA6	32.3563	NaN	NaN	32.3166	32.96	NaN	32.3269	NaN	NaN	NaN	67869000000	59
F7HDV6	LRPAP1	LRPAP1	32.7065	32.5446	32.3298	32.4151	32.3162	32.4498	32.456	32.3743	32.5643	32.386	67007000000	375
F7FGX4	PGK2	PGK2	32.7797	32.1833	32.6723	32.1902	32.7494	31.9862	32.4258	32.6388	32.4169	32.5476	66592000000	418
U3FFA1;U3EBK8	NCL	NCL	32.5991	32.5032	32.3942	32.5063	32.4484	32.5623	32.5502	32.3632	32.2546	32.2743	66488000000	396
F7IIA9;A0A2R8N2I5;A6MJV4	EEF1G	EEF1G	32.5783	32.2723	32.3568	32.5434	32.4998	32.6783	32.5105	32.1597	32.4357	32.4744	65460000000	532
F6UCT8;A0A5F4VWW3;F7BK50;A0A2R8MMP6	LDHC	LDHC	32.5841	32.3387	32.6473	32.5963	32.3119	32.7611	32.1213	32.3389	32.0759	32.5712	64913000000	343
U3D8R6	HIST1H1E	HIST1H1E	31.5715	31.6156	32.5917	32.1306	32.4473	30.0825	33.0039	33.1908	32.9525	32.6181	64783000000	153
A0A5F4WAZ3;F6WL96;A0A5F4W9K1	N/A	PSAP	32.1488	32.1897	32.3385	32.3748	32.3335	32.1702	32.5268	32.4463	32.7928	32.597	63993000000	336
F6XEH9;Q8HXP8	SOD1	SOD1	32.4823	32.3511	32.425	31.9854	32.4341	32.2337	32.4296	32.1479	32.2068	32.4778	63886000000	458
A0A5F4W4W5;A0A5F4VT31;F7ILR3	CLGN	CLGN	32.5745	32.4498	32.3909	32.5171	32.4276	32.59	32.4563	32.3498	31.9511	32.2687	63734000000	654
F7BS59	TUBB4A	TUBB4A	32.5013	32.2826	32.551	32.3881	31.9902	32.4518	32	32.5373	32.2657	32.638	63732000000	368
U3DD57;A0A5F4WHI7;U3EI77	ILF3	ILF3	32.3076	32.4975	32.2616	32.3753	32.2642	32.4385	32.255	32.2939	32.2655	32.3579	62467000000	736
A0A2R8PB92;F7CZ45;F7DYN2	WDR1	WDR1	32.3981	32.1963	32.4128	32.3521	32.108	32.5517	32.5337	32.3382	32.5305	32.5073	61907000000	499
F7EYY0;F7A7J9	CCT4	CCT4	32.493	32.2423	32.259	32.5806	32.3634	32.6067	32.368	32.3094	32.1896	32.4336	61542000000	547
U3B352;A0A2R8NBE3;F6Z1F6;A0A2R8MGS0	MDH1	MDH1	32.5464	32.0393	32.4286	32.4328	32.2217	32.3724	32.5974	32.3033	32.4652	32.5386	61520000000	264
A0A5K1UI24;F7HTR0;A0A5F4VSW7	XRCC5	XRCC5	32.5404	32.292	32.3162	32.4639	32.2774	32.5105	32.3018	32.2098	32.1777	32.2873	61372000000	827
U3EJB3;F7GFP1	PRELP	PRELP	31.3712	31.6176	30.4255	30.7557	31.7654	31.0027	33.1055	33.0588	33.9435	32.494	60691000000	345
U3F5E8	SFPQ	SFPQ	32.3743	32.2621	32.1158	32.2932	32.2339	32.3492	32.499	32.161	32.1459	32.1572	60291000000	430
U3DYJ0;A0A5F4VW82;A0A2R8P6G8	EIF4A1	EIF4A1	32.3787	32.2261	32.3361	32.3721	32.2417	32.3156	32.3858	32.2868	32.2301	32.2831	59911000000	585
F7DMZ6;U3D8E2;A0A5F4W3Y4	PRDX4	PRDX4	32.4567	32.441	32.2523	32.2099	32.0867	32.118	32.0829	32.3018	32.4079	32.3824	59808000000	351
U3DRW5;F7ISG0;A0A5K1TY78;A0A5F4WAV8;A0A5F4WF01	UBA1	UBA1	32.515	32.2135	32.3024	32.2992	32.1734	32.285	32.3413	32.2616	32.4834	32.5149	59323000000	583
U3BSR0;A0A2R8M9W4	LUM	LUM	31.1715	31.2392	29.8331	30.3303	31.8428	30.5383	33.5673	32.5956	34.2277	32.0503	58635000000	324
A0A5F4WEJ6	N/A	CTSD	31.6499	32.6022	32.6126	32.0471	32.4949	31.6759	32.0837	32.1311	32.7641	32.3301	58560000000	398
Q5IFI0;A0A6B9RTZ8;A0A2R8MT37;F6QQY3;A0A2R8MAC9;A0A2R8MKZ1	CYP17A1	CYP17A1	31.3473	33.0681	32.7928	32.4444	32.506	31.2359	31.07	31.8928	31.7544	32.7406	58490000000	577
U3BBI3	CANX	CANX	32.3827	32.4399	32.2133	32.2001	32.2026	32.4307	32.0765	32.1934	31.9756	32.2385	58235000000	569
U3F717	YWHAB	YWHAB	32.3316	32.1719	32.1943	32.3806	32.1498	32.1744	32.4086	32.2809	32.376	32.2186	58161000000	286
F7HZP0	TUBA1B	TUBA1B	32.4486	32.1093	31.9435	32.2538	31.7998	32.299	31.6523	31.8038	32.2293	32.3218	57504000000	665
U3F4L7;F6V7W4	HNRNPL	HNRNPL	32.3292	32.3993	32.2279	32.3134	32.0901	32.3075	32.3048	32.1207	32.2367	32.049	57386000000	448
F7FHK3;F7G8I9	MATR3	MATR3	32.3867	32.4195	32.1519	32.3496	32.2522	32.5094	32.2249	32.1206	32.1498	32.191	56974000000	566
F7HUZ5;F7HUZ2;F7HUZ6	ART3	ART3	32.341	32.3647	32.3476	32.2642	32.4347	32.3071	32.2409	32.4452	31.7174	32.1237	56579000000	287
F7F437	NUDC	NUDC	32.2208	32.1156	32.1194	32.2045	32.2464	32.4241	32.2139	32.1079	31.9782	31.986	56361000000	435
F6Y5L6	N/A	YBX2	32.3606	32.1008	32.0372	32.3128	32.4178	32.4259	32.2713	32.1153	31.6254	32.1429	55617000000	344
F7IG34;F6SPM8	GANAB	GANAB	32.3613	32.3675	32.1228	32.1549	32.0071	32.3354	31.9968	32.1717	32.4352	32.1502	55558000000	825
F7IS09;A0A5F4VQH6	LGALS1	LGALS1	32.1727	31.8042	31.5876	32.2384	32.3809	31.2464	32.6263	31.4042	32.7642	32.148	55179000000	301
F6Y5Q5;F6UCY5;F6ZG53;U3E8X1	PGAM1	PGAM1	32.2074	32.0167	32.1183	32.1335	31.9382	32.2186	32.2208	32.1953	32.1477	32.0623	54978000000	422
F7I0Y1;U3FQ39	CAP1	CAP1	32.2425	32.0765	32.1928	32.2921	32.2082	32.305	32.3209	32.046	32.3089	32.1449	54928000000	449
U3EKQ4	ACAA1	ACAA1	32.51	32.1996	32.2008	32.4455	32.1806	32.2678	32.1616	32.0985	32.0882	32.0071	54533000000	385
F7HUX7;F6VL40	HADHA	HADHA	32.1643	32.4236	32.2344	32.2361	32.1726	32.2246	32.0526	32.0262	31.9138	32.1288	53961000000	706
U3DAL7;A0A5F4WEH9	TPM2	TPM2	31.3787	31.9419	31.24	31.4067	31.581	31.1788	33.5112	32.2289	32.8461	32.1923	53507000000	354
U3C6M1;F7I781;F7BTK1	GDI2	GDI2	32.1327	32.0233	32.2377	32.2188	32.1006	32.2745	32.2496	32.0282	32.1222	32.1786	53240000000	441
F7HGJ9;A0A5F4WKM8;A0A5F4VW59	CYP11A1	CYP11A1	31.4453	32.7676	32.4597	32.2306	32.5334	31.1282	30.7775	31.8151	32.3783	32.6799	53188000000	559
F7B1R6;F7B1X3;U3F6L7	NASP	NASP	32.3541	31.8891	31.9677	32.2253	32.0922	32.4505	32.3044	31.9557	32.0308	32.0288	52796000000	620
F7CPM8;A0A2R8PKZ7;A0A2R8MG08	MYH11	MYH11	31.8358	32.6593	31.8619	31.8125	31.9128	31.5702	31.7052	32.3631	32.5829	32.2091	51935000000	1087
F7GX55;A0A5F4VXE8	DDB1	DDB1	32.2179	32.0803	32.1062	32.2736	32.0782	32.3333	32.1941	32.0327	32.0814	32.0372	51795000000	770
U3F3Q2;U3D6H6;A0A5F4VYV2;A0A5K1UCS6	LZTFL1	LZTFL1	32.3408	31.8945	32.052	32.1442	32.3318	32.4311	32.0513	31.853	31.7824	32.1904	51741000000	185
F7ISM3	PPIB	PPIB	32.0618	32.1409	32.0044	32.0828	32.1625	32.0971	32.0386	32.3105	32.2941	32.0625	51269000000	222
U3FKC1;A0A2R8N332;A0A5K1UQB3;A0A2R8MS27	UCHL1	UCHL1	32.4668	31.9457	32.0709	32.285	31.9038	32.3015	32.1589	31.9422	32.0318	31.9638	51071000000	231
U3CYB1;A0A2R8M3W0;U3EY24;U3DFP3;F7IF15;U3E8Y9;A0A2R8PMW7;A0A2R8MZI3	HNRNPC	HNRNPC	32.2359	32.2605	32.0072	32.1324	32.161	32.0704	32.1754	31.9255	31.9295	31.996	50972000000	324
A0A5F4W0G8;U3DDW8;A0A5K1VM13;U3FTN9;U3FXT8;A0A5F4WMX7;A0A5F4WBP6;F6PHB1;A0A5F4VS00	EPRS;EPRS1	EPRS	32.1455	31.9314	32.1257	32.1075	32.0079	32.1867	32.0999	32.087	31.9918	32.0226	50404000000	959
U3EHV9;A0A2R8MC31;A0A2R8MP35;F7AF90;A0A5F4VWA1	GSTP1	GSTP1	31.9905	32.1348	32.2439	31.7862	31.9771	32.0749	31.9929	32.1565	32.149	32.3219	50235000000	241
F7CJX3;F7GTJ7	MAP4	MAP4	32.3235	31.806	31.9767	32.0867	31.9279	32.1234	32.3176	31.9481	32.0988	32.138	49738000000	521
U3F6U3;U3EQM9	ACTN4	ACTN4	31.7857	32.1504	31.9475	31.8462	32.1264	31.7927	32.2624	32.0471	32.3258	32.0055	49076000000	793
U3DPC0;U3F4X5	PCBP1	PCBP1	32.1418	31.9714	31.9402	31.9023	32.1077	32.2728	32.0365	31.7059	31.7221	32.0295	48771000000	390
A0A2R8MIV5	N/A	EEF1A1	32.2105	31.9426	31.898	32.1642	31.9548	32.2941	32.1504	31.8498	32.029	32.0547	48624000000	136
F7FXJ4	RPN1	RPN1	32.0145	32.1851	31.9591	32.1465	32.0328	32.169	31.935	32.0979	31.8272	31.8997	48423000000	578
F7EMN4;U3DCZ9	HNRNPF	HNRNPF	32.2008	31.9708	31.7504	31.9569	31.9951	32.1643	31.9869	31.7706	31.9238	31.9091	48143000000	424
U3F849;F7D2Y3	SLC25A5	SLC25A5	31.7475	32.1328	32.2139	32.1506	31.9229	31.6021	31.7317	32.1815	31.8943	32.0858	48056000000	308
F7HKP7;F8WPD0	BAT1;DDX39B	BAT1;DDX39B	32.0664	32.0239	32.0004	32.1519	32.0412	32.1039	32.0197	31.9677	31.8392	31.8812	47765000000	453
U3FM57	TUBB	TUBB	32.0013	31.9696	31.9789	31.9717	31.6882	31.9407	31.9803	31.9821	32.0971	31.9457	47063000000	240
U3FQ00;A0A5F4W377	TKT	TKT	31.8044	31.8946	31.9814	31.8322	32.0008	31.8155	31.8836	31.9037	32.2414	32.1635	46981000000	479
F6XD17	N/A	HSPA8	31.9426	31.9272	31.9033	31.9181	31.9582	32.2155	31.9546	32.0527	31.9022	31.9334	46956000000	99
U3CNG1;F6RXE9;F7GRS3	GPI	GPI	32.1133	31.6531	32.0318	32.1437	31.9333	31.9244	32.008	32.0323	31.8393	31.9536	46814000000	570
F6SSB2;F6PHP8	DDX17	DDX17	32.1221	31.9717	31.8398	31.9945	32.029	32.1414	32.0467	31.9136	31.7584	31.9279	46399000000	448
U3E8F2	GSTM2	GSTM2	31.708	31.6947	32.3013	31.78	32.0158	31.3391	32.054	31.9766	31.8036	32.5873	46397000000	311
F7GRR2;U3F3U1	PIWIL1	PIWIL1	32.0877	31.9285	32.1192	32.1319	32.028	31.9966	31.9659	31.8845	31.3944	32.0411	46337000000	758
A0A5F4VR44;A0A2R8PF02	AKAP4	AKAP4	31.9483	31.5388	32.0733	32.262	32.3389	31.6286	31.1766	31.996	31.8696	31.9159	46191000000	669
B0KWR1;F7HUS6;A0A2R8MAC4	APOA1	APOA1	31.2963	31.8295	32.5081	31.5318	32.2858	31.6953	31.1999	31.5909	32.0759	32.3593	45710000000	291
U3FHV4;U3FDJ4;U3DGK2;U3C780;U3B823	HNRNPD	HNRNPD	31.9233	31.7411	31.7046	31.9035	31.759	31.8692	31.9519	31.763	31.8765	31.7744	45449000000	298
U3EM28;U3EJC0;U3DA32;F7GPP2;A0A2R8MKE8;A0A2R8MEV2;A0A2R8PI70;A0A2R8N5C1	CSTB;LOC100402272;LOC100404734	CSTB	32.0548	31.6047	32.1359	31.722	31.9604	31.9282	32.2907	31.6318	31.9365	32.18	45441000000	164
F6SDQ5;F6SDS9	IMPA1	IMPA1	32.2824	31.964	32.0466	31.5134	31.2841	31.5938	31.7343	32.1721	31.7253	31.6489	45225000000	283
U3FM85;F6WXZ6	HPRT1	HPRT1	31.9817	31.8639	32.0156	31.8976	31.773	31.9295	31.8031	32.0192	31.9172	31.9248	44994000000	334
U3CST2;U3BCY0;A0A5F4WLK7	USP5	USP5	32.0919	31.7655	32.012	31.9164	31.7311	32.073	31.958	31.6722	31.7299	31.8621	44109000000	713
F7CRB0;F7H9T5;F7H4Q2	DDX4	DDX4	31.9477	31.763	31.9652	32.0158	31.7841	32.1574	32.001	31.8722	31.4971	31.8009	43700000000	569
U3EYH0	FASN	FASN	31.8794	31.8523	31.929	32.0477	31.811	31.7919	31.9429	31.7368	31.8642	32.0528	43680000000	1047
U3F1L4	ARF1	ARF1	31.9155	31.7503	31.88	31.9507	31.7038	31.7527	31.8345	31.6658	31.4079	31.7996	42691000000	443
F7I4V9	MYH7	MYH7	NaN	22.0458	NaN	23.2405	NaN	20.7637	35.0358	22.05	32.8278	22.639	42446000000	441
A0A2R8MVB4;A0A2R8MNU1;A0A2R8MA37;A0A2R8N166;F7H3U7;A0A2R8ND46;F7H3U5	PLEC	PLEC	31.6649	32.0407	31.6421	31.7426	31.6739	31.5657	32.0264	31.7653	32.2745	31.9035	42219000000	1472
Q32QL6;A0A2R8M9J0	GPX4	GPX4	31.9656	31.5884	31.7047	32.052	31.9287	32.0351	31.7475	31.9098	31.7467	31.7635	41993000000	124
A0A2R8MSS4	N/A	EIF5A	32.0349	31.5896	31.8863	31.8657	31.694	32.005	32.0343	31.7231	31.6586	31.667	41957000000	216
U3E1B3;U3BDD0;F7HSI5	COL6A2	COL6A2	30.7793	32.3776	31.079	30.3088	31.9661	31.201	32.4825	32.5659	31.9643	31.7302	41917000000	391
F7G1I6;U3F276	FTL	FTL	31.3295	31.4112	31.8384	31.1355	31.4854	31.2694	32.5989	31.754	32.746	31.5408	41464000000	289
F6T494;A0A2R8MR83;U3EVA4;A0A2R8N2K7;A0A2R8PKJ3	HSPE1	HSPE1	31.4927	31.9249	31.8603	31.6514	31.9006	31.3534	31.3667	31.6539	31.8582	31.6818	41391000000	128
U3ELS9	TPM3	TPM3	31.7405	31.441	31.3398	31.58	31.3599	31.293	32.2391	31.4188	31.9973	31.6141	41295000000	321
F7IMQ0	AKR1B10	AKR1B10	31.2235	31.6817	32.2644	31.7869	31.8552	31.4747	31.6301	31.7633	31.7082	32.2625	41283000000	333
U3EAN0;U3FYJ0;U3FJ70	ATP2A2	ATP2A2	31.9335	31.821	31.6151	31.8114	31.7025	31.8099	32.0697	31.5947	31.5056	31.6538	41015000000	669
F7C8H0;A0A2R8MSN2;F7CND0;F7CNC3;F7CNT9	PTGES3	PTGES3	32.0833	31.6316	31.795	31.9656	31.8163	32.0261	31.8064	31.6514	31.5542	31.7062	40894000000	168
A0A5F4WD95	ASRGL1	ASRGL1	32.3397	31.4976	31.7171	31.9774	31.7606	31.8656	31.6649	31.9125	31.5959	31.4224	40860000000	138
F7GZS3;F6UBE6;F6XEH4;B0CM99;A0A2R8P7K9	HMGB1	HMGB1	31.6408	31.8065	31.6927	31.8271	31.7494	31.902	31.4345	31.7142	32.0125	31.7468	40800000000	264
F7HQQ0	MFAP4	MFAP4	31.1438	32.1205	31.2189	31.3068	31.2643	30.8697	31.4577	32.1433	32.8283	31.6491	40553000000	265
F7A6J3	XPO1	XPO1	31.8391	31.7842	31.8301	31.9631	31.7149	31.8057	31.5978	31.7716	31.5838	31.852	40348000000	739
U3CSQ8;F7GUT7;F7ALZ5;A0A5F4W5D0;A0A5K1UZS0	FBN1	FBN1	31.4191	32.3181	30.8742	30.6708	31.3485	31.2948	31.8461	31.8742	32.9209	31.3812	40283000000	745
U3FEL9;A0A2R8N2L7	IDH1	IDH1	31.9759	31.6372	31.8075	31.5784	31.7211	31.8682	31.6401	31.7722	31.6502	31.8784	40236000000	357
U3BFY7;F7I8S1;F6Q7A8;F7I861;A0A5F4VZU8	ATP1A1	ATP1A1	31.7101	31.7839	31.7077	31.7885	31.6816	31.5815	31.6703	31.724	31.8648	31.948	40013000000	467
F6TZT1;A0A5F4WKH2	AHCY	AHCY	31.7878	31.4629	31.6055	31.8578	31.5545	31.7101	31.9016	31.6014	31.8708	31.7322	39326000000	341
F6U184	RPLP2	RPLP2	31.7142	31.7091	31.6795	31.8009	31.7073	31.8419	31.7968	31.7437	31.8666	31.6618	39203000000	164
U3D9J1;U3EJF2;U3CUE6	ATIC	ATIC	31.8776	31.6749	31.7062	31.8329	31.69	31.7857	31.7057	31.6551	31.6414	31.6522	39133000000	653
F7HN07;F7HTU0;A0A2R8PAB3;F7IPT8;F7IS81	HSPH1	HSPH1	31.634	31.5471	31.7263	31.8067	31.8014	31.9767	31.52	31.5298	31.6366	31.6533	38974000000	742
U3EYD2;A0A2R8MUI6;F7GRE9;A0A2R8NB18;A0A2R8N198;A0A2R8MRI7;A0A5F4W937;A0A5F4WKU6;U3DWK8;U3C793	HIST1H3D;LOC100385283;LOC100386265;LOC100413207;LOC103792196	HIST1H3D	31.0484	31.5331	31.8461	31.4583	31.73	30.8335	31.8004	32.0847	31.6315	32.2164	38918000000	65
F7GQG2;F7HDR0;F7HV97;F7HDS0;A6MK39	RUVBL2	RUVBL2	31.8074	31.6184	31.5778	31.5784	31.57	31.9399	31.7392	31.8532	31.582	31.8042	38468000000	360
F7INR0	OGN	OGN	30.1163	30.083	27.1891	28.8858	30.8969	29.442	33.2054	31.635	33.8502	31.2475	38058000000	278
F7I2M8	VDAC2	VDAC2	31.7525	31.6213	31.6146	31.8274	31.6648	31.8162	31.7	31.6535	31.4409	31.5187	37945000000	228
F6SK38;F6S8I9;A0A5F4WIB5	ILF2	ILF2	31.8386	31.7859	31.6082	31.6506	31.5898	31.8139	31.7553	31.4073	31.5453	31.6234	37739000000	543
F7HT98;A0A2R8MKN6	ST13	ST13	31.6129	31.3891	31.631	31.7345	31.5261	31.7374	31.9854	31.6381	31.6199	31.8339	37734000000	140
U3BFK1	PSMD2	PSMD2	31.6806	31.5402	31.6418	31.7005	31.5487	31.838	31.5222	31.6278	31.525	31.555	37402000000	656
U3CCI8;F7H0W5;A0A2R8MJZ6	ACAT1	ACAT1	31.648	31.8497	31.5908	31.6081	31.6347	31.5622	31.5721	31.6141	31.6992	31.763	37166000000	351
F7IMS0	TUFM	TUFM	31.5672	31.5535	31.6853	31.6829	31.5563	31.4318	31.8814	31.7062	31.5139	31.5027	37105000000	423
F7CNJ6;A0A5F4W5D9	ACE2	ACE2	31.7997	31.4902	31.5598	31.6438	31.4948	31.7451	31.5081	31.7694	31.6571	31.5752	37013000000	595
U3CDD7;U3C023;A0A2R8ME95	H2AC21;H2AFX;HIST1H2AC	H2AFX;HIST1H2AC;HIST2H2AB	31.5687	31.771	31.7084	31.513	31.6109	31.1306	32.0732	31.664	31.4357	31.8701	36903000000	171
U3DZQ1;F7E4K2;A0A2R8PFN8;A0A5F4W3U5;U3BMA9	PARP1	PARP1	31.6281	31.4267	31.7048	31.7384	31.7028	31.4182	31.7982	31.6084	31.4849	31.7362	36903000000	632
U3D8V2;A0A2R8PCB2;F7HZM2;A0A5K1UWD5;A0A5F4W0J3;F7HZL9	ANXA6	ANXA6	31.1844	31.8624	31.5505	31.4554	31.7182	31.2953	31.5052	31.7508	31.9722	31.667	36559000000	651
F7I1G3;U3EVD0	PCBP2	PCBP2	31.7237	31.5601	31.57	31.5868	31.5419	31.7195	31.7105	31.5858	31.3495	31.5491	36373000000	329
F7H523;U3APX9;F7HV89;F7DXD5	HINT1	HINT1	32.0487	31.5394	31.5671	31.8706	31.6055	31.7578	31.2433	31.4507	31.5774	31.2528	36292000000	262
F7GWQ2;F7GWT4	RUVBL1	RUVBL1	31.8124	31.5456	31.5213	31.4795	31.5248	31.8167	31.6227	31.6347	31.474	31.7	36291000000	460
F7GQT4;U3DL70;F7GVX7	GOT2	GOT2	31.3065	31.818	31.583	31.5441	31.4926	31.4823	31.6151	31.6136	31.7514	31.8761	36085000000	296
F7I9J5;A0A2R8PGJ4	STK31	STK31	31.5616	31.5787	31.6138	31.851	31.6938	31.9476	31.7325	31.3162	31.3049	31.3669	35888000000	702
A0A5F4WK65;U3FMP8;A6MKU4;F7I7U7	SERPINA1;SERPINA2	SERPINA1;SERPINA2	31.7106	31.0485	31.9469	31.1738	31.648	31.4224	31.1952	31.3533	32.2278	31.8428	35782000000	273
A0A5K1UMK4;F7GY08;F7IBE4	VDAC3	VDAC3	31.6286	31.5658	31.6121	31.7824	31.6111	31.5798	31.5803	31.6596	31.3481	31.496	35694000000	193
A0A2R8PFE4	N/A	HSD3B2	30.8448	32.1881	32.1911	31.812	31.5837	30.4536	30.306	31.1162	31.4154	32.1261	35636000000	359
F7I1Z7;U3CJM4	NPEPPS	NPEPPS	31.6807	31.4179	31.6856	31.7242	31.6088	31.6489	31.5157	31.5724	31.3619	31.5556	35187000000	563
F7FBY9;A0A5F4WLQ5	LOC100415579	PAGE5;PAGE2;PAGE2B	31.7922	31.4912	31.502	31.6465	31.0542	31.129	31.6122	31.3886	31.5673	31.6928	34782000000	257
U3D4V2;A0A5F4VSN5;F7H7Y8;F7H2J5	MCCC1	MCCC1	30.9044	32.0296	31.7584	31.5444	31.4934	31.2396	30.959	31.38	31.9335	31.7776	34748000000	370
U3D531;F7GTV0;F6SP15;A0A2R8MX83;F7E3R3	HP	HP	31.4217	30.405	31.7246	31.2129	31.9669	30.4828	31.4103	31.0599	32.611	31.7226	34527000000	226
F7HNE6;F7HGD5	RNH1	RNH1	31.5434	31.6573	31.6603	31.6988	31.6919	31.2217	31.2499	31.2623	31.6679	31.7573	34333000000	347
F5HTG5;A0A5F4W1D6;A0A5F4WM95	Caja-B6	N/A	30.7369	31.3117	31.7354	31.1466	31.9512	30.3592	32.0332	31.9401	31.755	31.6144	34203000000	27
F6XYG1	TEX101	TEX101	31.5358	31.4368	31.3229	31.4654	31.5193	31.8226	31.4214	31.207	31.1291	31.4302	34173000000	153
F7IIU8;U3EXB6	ACO1	ACO1	31.8363	31.3287	31.6479	31.5266	31.3506	31.5502	31.2824	31.4861	31.3182	31.6781	33840000000	595
F7HDN7;F7FE77	AP2B1	AP2B1	31.462	31.5107	31.5537	31.642	31.4862	31.6575	31.4082	31.5084	31.5401	31.5382	33826000000	642
A0A2R8M4S1	N/A	N/A	31.0139	30.441	31.8575	30.6847	31.2933	31.4541	31.6489	31.1618	32.7012	31.712	33823000000	277
A0A2R8MYU2;U3DWK4;A0A2R8MB70;A6MLI9	PDHB	PDHB	31.6329	31.5681	31.4534	31.5597	31.5535	31.7119	31.5026	31.4761	31.332	31.3724	33729000000	266
U3DA31;F7GSF5;F7FF70	PGK1	PGK1	31.6645	31.263	31.5956	31.4518	31.3459	31.3327	31.8385	31.3687	31.673	31.627	33683000000	310
U3CX36;U3EE36;F6T8P6;A0A5F4VSQ0;A0A2R8MK30	NID1	NID1	30.9837	32.1314	31.5436	31.2038	31.1259	31.1202	31.2644	31.8039	31.3669	31.5332	33581000000	639
F6YJP5	KIF5B	KIF5B	31.6374	31.3793	31.4455	31.5153	31.4332	31.6018	31.6072	31.4564	31.3595	31.5696	33455000000	639
B0KWX0;F7BAR0	ATP6AP1;GDI1	ATP6AP1;GDI1	31.5157	31.3666	31.5703	31.5683	31.4378	31.6786	31.5681	31.433	31.4805	31.5159	33372000000	565
A0A2R8PN64;U3DF39;A0A5F4W7V1;A0A5F4W7D4;A0A5F4W1N5;F7I9U5	CYB5A;LOC100392617	CYB5A;LOC100392617	31.5625	31.3973	31.3335	31.6543	31.5081	31.3653	31.4065	31.0804	32.0102	31.7349	33191000000	148
U3EPN7;U3FHR0;U3EXR1;U3CMA9	VARS	VARS	31.4079	31.3894	31.482	31.6513	31.3354	31.5119	31.3699	31.5002	31.1728	31.4955	33126000000	748
F7I9W2;F6W0Y4;A0A2R8P0B6;A6MKK2	LOC100386289;LOC100400370;RPSA	RPSA	31.5603	31.4169	31.4792	31.552	31.4435	31.5105	31.5408	31.3824	31.5691	31.489	32946000000	263
F7ILC6	ASPN	ASPN	29.6757	30.4468	28.6539	29.5296	31.3106	29.9962	32.4853	31.125	33.7674	30.3561	32864000000	280
F6X741;F7BI84;U3FQH4;A0A5F4WB00	DDX1	DDX1	31.6012	31.4727	31.3498	31.5544	31.472	31.6291	31.4694	31.4463	31.3174	31.3926	32859000000	623
A0A5F4W344	LDHAL6B	LDHAL6B	31.5859	31.3515	31.5659	31.668	31.4873	31.5373	31.2427	31.394	30.6649	31.5775	32694000000	308
A0A5F4W0Z2;U3EEU6;F7I4U5;A0A2R8M9S5;F6UJY7;U3DUR7;F6QNX3;A0A2R8N9Y9	H2AFV;H2AFZ;H2AZ2;LOC100414342	H2AFV;H2AFZ	31.5729	31.6563	31.4728	31.3849	31.427	31.3006	31.715	31.237	31.1405	31.3649	32642000000	180
F7FGM2	H2BC1	HIST1H2BA	31.031	31.5065	31.5719	31.5329	31.8779	31.5254	30.863	31.3529	30.2544	31.1686	32589000000	291
F7BNA8;U3F130;F7IE80;F7IDN2;A0A2R8NAS6;F7IGR8;F6T8A3	HNRNPA1;LOC100409049;LOC100413454	HNRNPA1	31.6096	31.5676	31.2726	31.5133	31.2241	31.5121	31.6276	31.201	31.5934	31.3961	32467000000	290
F7ICV3	RACK1	RACK1	31.5581	31.5584	31.4789	31.5311	31.5083	31.5607	31.2051	31.3534	31.5688	31.273	32357000000	285
F6ZFQ3;U3DME1;U3BNP1	PPP1R2	PPP1R2	31.6191	31.038	31.3636	31.4541	31.3416	31.6151	31.292	31.2177	31.0116	31.343	32337000000	274
U3DDJ7;F6SZK4;U3DSK0;U3DKY5;F7ICT8	SUGP2	SUGP2	31.4287	31.3967	31.5092	31.5678	31.5142	31.2757	31.5568	31.4717	30.9484	31.4124	32280000000	755
U3F3H5;F7H7M3;F7H8N1	PRKAR1A	PRKAR1A	31.6977	31.3745	31.2237	31.5776	31.4589	31.6589	31.4341	31.3596	31.4337	31.3114	32115000000	340
F7ECV0;A0A2R8MX49;F7AFN0	HNRNPH1	HNRNPH1	31.3329	31.3983	31.2098	31.3015	31.3563	31.4352	31.4137	31.1681	31.37	31.2866	32113000000	312
F7IA43;U3EZL1;A0A5F4WH00;A0A2R8MYB7;A0A5F4W2L1;A0A2R8MGB0;A0A5F4WMH4	LOC100387756;LOC100403816;LOC100409993;LOC100414824;UBE2N	UBE2N	31.5285	31.2817	31.3828	31.4203	31.5001	31.6311	31.3221	31.2709	31.3624	31.2316	32079000000	162
U3CEY9;F6UPP8	AGA	AGA	31.615	31.0343	31.3041	31.8622	31.1769	31.5203	31.323	31.1577	31.3837	31.3152	31849000000	224
U3D6G0;U3C5R6	PRKCSH	PRKCSH	31.4353	31.4723	31.2686	31.4813	31.2144	31.4099	31.3013	31.3172	31.7031	31.415	31531000000	361
F7HLC3	PDILT	PDILT	31.5708	31.1884	31.2351	31.4949	31.4525	31.7246	31.2178	31.5363	31.2933	31.4648	31522000000	457
U3E7H7;F7A8U2;F7CN40	RANBP1	RANBP1	31.6473	31.2501	31.4025	31.4821	31.4259	31.6985	31.5029	31.2496	31.2022	31.3681	31519000000	138
F7FRK1;U3E0S7;F6W840	EEF1D	EEF1D	31.5351	31.1749	31.3031	31.5162	31.5024	31.5212	31.4195	31.2096	31.3616	31.4342	30852000000	278
U3DBX1;A0A2R8MXG2	UGGT1	UGGT1	31.34	31.4424	31.4321	31.4863	31.114	31.3769	31.1472	31.3575	31.4958	31.4733	30636000000	688
F7IRG6;A0A5F4WN65	NUTF2	NUTF2	31.5324	31.357	31.21	31.4171	31.3646	31.5428	31.1393	31.2533	31.3424	30.9892	30363000000	180
U3E8F4	MCCC2	MCCC2	30.6503	31.8724	31.6205	31.5375	31.2892	30.8831	30.3696	31.1281	31.5102	31.4549	30295000000	464
F7G7N4;F7F4A4	CS	CS	31.3363	31.4153	31.3544	31.496	31.2224	31.3584	31.3082	31.2728	31.3436	31.3731	30228000000	359
U3FLW4;U3FHM1;U3CEY5;U3BWR5;A0A2R8MCJ5;U3DSG1;A0A2R8MHR7	KTN1	KTN1	31.4489	31.2332	31.3816	31.3689	31.3395	31.2724	31.4646	31.2666	31.2895	31.2847	30168000000	699
U3CQG4;U3FIG4	ALDH9A1	ALDH9A1	31.2125	31.1809	31.3538	31.62	31.1424	31.404	31.456	31.1341	31.4478	31.3107	30154000000	282
U3BT64;U3B8F7;F7IBV6;U3CFT9	SNRNP200	SNRNP200	31.4642	31.3869	31.3432	31.4204	31.2514	31.5369	31.3668	31.2691	31.3014	31.262	30035000000	916
F7GY27;F7HA27;F7IGD4	EEF1B2	EEF1B2	31.4803	31.1329	31.4159	31.4688	31.292	31.449	31.4058	31.2119	31.3395	31.303	29938000000	190
U3E3Y4;U3DK12;F7G1E2;U3E7D2;U3CQE8;F7G1G3	TRIM28	TRIM28	31.4863	31.2802	31.2268	31.4497	31.4065	31.4611	31.4802	31.2128	31.3857	31.2376	29890000000	386
F7HDP7;F7FQC2;A0A2R8MPI7	DCN	DCN	30.282	30.9341	29.5528	29.6721	31.0006	29.9757	32.0799	31.7977	32.9069	31.3065	29867000000	262
A0A2R8MMH3;F7IG95;A0A2R8MNZ2;A0A2R8MVF4	HADHB	HADHB	31.267	31.543	31.2459	31.3813	31.5222	31.5715	31.2816	31.1862	31.054	31.329	29848000000	354
U3DGM8;A0A2R8MDU4	ARHGDIA	ARHGDIA	31.4819	31.1518	31.3001	31.2886	31.1848	31.3913	31.6037	31.2971	31.5022	31.4127	29740000000	137
U3ERD8;F7GC35	RBBP9	RBBP9	31.4807	31.2961	31.3399	31.4933	31.3141	31.6063	30.8811	31.3552	30.7716	31.2038	29714000000	269
F6WF21;F6VUS6;F6YB76	NME1	NME1	31.6657	31.306	31.2755	31.2008	31.2342	31.2129	31.3264	31.228	31.316	31.1058	29678000000	243
F6Z0Y9;U3EY83	RPLP1	RPLP1	31.5243	31.1786	31.0411	31.4128	31.3155	31.3328	31.417	31.1822	31.6199	31.2628	29186000000	100
U3C8G5;F6VE63;A0A2R8MXM5;A0A2R8PLN4;U3FAY2;U3F2N1;U3FVV5;A0A2R8MIA5	GSN	GSN	31.2685	31.2375	31.0949	30.7693	30.936	31.2616	31.6701	31.2969	31.8705	31.0856	28868000000	439
F7IL08	PPID	PPID	31.2923	31.1269	31.124	31.4075	31.3463	31.4694	31.406	31.1089	31.1818	31.2612	28800000000	440
A0A2R8MU06;F7IJ88;F7IJ89	RPN2	RPN2	31.4305	31.4225	31.3984	31.2971	31.3048	31.2094	31.2797	31.3662	30.8706	31.2361	28714000000	438
F7BMI7	AKAP3	AKAP3	31.371	30.9699	31.2968	31.5912	31.3887	31.3869	30.8232	31.1606	30.965	31.1892	28479000000	482
U3D560;F7IFC4;F7IME3;U3DFI3;F7IPN9	PSIP1	PSIP1	31.2171	31.2013	31.2883	31.1667	31.3884	31.0425	31.0907	31.1402	30.9159	31.2014	28375000000	277
U3FJG8	DYNLL2	DYNLL2	31.0131	31.212	31.5929	31.246	31.3135	30.996	30.7833	31.3591	31.3788	31.1097	28352000000	155
U3CZR4;F7I1S7;B0KWT0	C22orf28;C22ORF28;RTCB	C22orf28;RTCB	31.3422	31.3409	31.2133	31.2698	31.316	31.4034	31.2839	31.2028	31.1357	31.0363	28224000000	355
A0A5F4W0C6;F6S917;F6RXU1;F6RY33;A0A5F4VVM7;A0A2R8MN60	NAP1L4	NAP1L4	31.2786	31.1585	31.2662	31.3534	31.1775	31.4093	31.2886	31.1553	31.1356	31.1387	27975000000	315
F6XLW4;F7IRU6	LONP1	LONP1	30.994	31.5171	31.2578	31.1697	31.4236	31.0702	31.1912	31.1041	31.2502	31.31	27967000000	504
U3DF36;F7EDZ9;A0A5F4WIY6;F7I6I4	STMN1	STMN1	31.4398	31.0867	31.1011	31.2272	31.2425	31.6189	31.4149	31.0274	31.0103	31.2592	27937000000	101
F7BVQ5;F6RST6	PITRM1	PITRM1	31.1357	31.348	31.4413	31.2602	31.0907	31.1033	31.2625	31.0699	31.0962	31.4065	27800000000	512
F7FI52;A6MKK9;A0A5F4WEM3;A0A5F4W5R7	BCAP31	BCAP31	30.9314	31.6057	31.4226	30.9302	31.4234	30.635	30.5216	31.2852	31.0205	30.8152	27466000000	153
U3DGG8;F6VS31;A0A5F4VZD8;A0A5F4WGY9	C3	C3	31.2321	30.2047	31.1594	30.9238	31.4958	31.2213	30.9443	30.9952	31.9767	31.6108	27376000000	645
U3ENS6;F6ZJI7;F6ZK24;A0A5F4W177	HMGCS2	HMGCS2	31.0214	31.0841	30.9977	31.2076	30.9706	31.1735	31.3828	31.3038	31.4094	31.2164	27219000000	316
U3CIR1;U3FVG8;F7IC75;A0A2R8MYB5;A0A2R8MPB8;A0A5F4WDA4	GSTM5	GSTM5	30.9173	30.9284	31.505	31.1061	31.3235	29.7994	31.5447	30.5915	31.3924	31.9577	27083000000	144
F7HD57	HMGB2	HMGB2	31.3709	30.8236	30.8755	31.3993	31.2308	30.8576	31.3589	30.9121	30.6243	30.6653	26972000000	249
U3ET50;U3E8S7;F6X4T6;F6X677	PTBP1	PTBP1	31.1158	31.2249	31.0781	31.1045	30.9762	31.1002	31.2619	30.8265	31.0254	31.0894	26842000000	433
F7HPV3;F7IT21	PSMD11	PSMD11	31.1978	31.1164	31.1139	31.3005	31.1567	31.204	31.2491	31.1533	31.0263	31.1962	26816000000	420
A0A2R8P1L2	UBE2L5	UBE2L5	31.2006	30.9896	31.2298	31.0548	30.933	31.2656	30.9584	30.8758	30.7825	30.8937	26800000000	353
A0A2R8N191;U3FBY1;F7DJM6;A0A2R8MRH0	SDHA	SDHA	31.0346	31.1477	31.1364	31.2017	31.0402	31.0658	31.2342	31.2245	31.1633	31.2077	26601000000	399
F6VE72	MTCH2	MTCH2	31.1189	31.1	31.213	31.1894	31.075	31.0239	31.1874	31.1278	30.7541	31.0989	26599000000	249
F7IL22	GLRX3	GLRX3	31.2694	31.0912	31.099	31.2158	31.1681	31.2547	31.1396	31.0136	30.9983	30.7652	26481000000	408
F7A6N6;A0A5F4W6A8	KHSRP	KHSRP	31.2104	31.1127	31.0001	31.0516	31.144	31.2267	31.3086	30.974	31.0199	31.0437	26427000000	454
U3BU26;F7A3K0;F7A326;A0A2R8M797;A0A2R8P7Z2	COX5A;LOC100401281	COX5A	31.3534	31.0025	31.0247	31.1644	31.1097	31.1567	31.3039	31.0797	31.0754	31.1788	26307000000	166
F6T9B4	TOP2A	TOP2A	31.005	31.2884	31.1812	31.2076	31.3324	30.9913	31.0913	31.3027	30.7399	31.111	26296000000	645
A0A2R8MRZ1;A0A2R8ML65;A0A5K1VHJ5;A0A2R8MP12;A0A2R8P3Z1;F7HVP2;A0A2R8MX26;F7HVM0;U3BZI3;A0A2R8MCG9;U3CHR4;U3F1F3	EPB41L2	EPB41L2	31.1452	31.0355	31.145	31.1499	31.1707	31.2004	31.0777	30.9246	31.1853	31.1703	26292000000	524
F7BB59	HSPG2	HSPG2	30.7197	31.6559	30.8599	30.8757	30.7576	30.8121	31.0231	31.4753	31.3319	31.2961	26290000000	803
F6WAG2;F6YP53	RPLP0	RPLP0	31.193	31.0833	31.1394	31.2618	31.1559	31.1285	31.1771	31.1631	31.2059	31.0383	26232000000	286
F6XRN1;U3BF00;U3D539;A0A5F4VRT4	RBBP4	RBBP4	31.4168	31.2661	31.0192	31.1538	31.1309	31.3696	31.1666	30.9727	31.1651	30.972	26148000000	274
F7E8H7;A0A5F4WGD6	CRYBG3	CRYBG3	31.3139	31.0219	31.2587	31.0732	31.362	31.2485	31.1327	30.9165	30.6998	31.1327	26011000000	782
F6V5Y2;A0A2R8M5I1;U3D1N4	TCEB2	TCEB2	31.3454	30.8874	31.1383	31.1425	31.0103	31.1834	31.174	31.1609	31.1682	31.1854	25801000000	152
F7H9Y0	PRPF8	PRPF8	31.1012	31.2402	31.1517	31.2344	31.0333	31.0822	31.1056	31.135	30.8548	31.0499	25502000000	875
F7FN81;F7IJ34;A0A5F4VZI9	EIF4A2	EIF4A2	31.1673	31.0651	31.1454	31.2509	31.0472	31.3172	31.1897	31.039	30.8264	31.0628	25401000000	311
B0KWF1;F6VY03;A0A5K1VSV9;A0A2R8MCK1;F6VY34;F7AE72	PPP2R4;PTPA	PPP2R4;PTPA	31.3597	31.1262	31.1456	31.1158	31.0655	31.2534	31.0335	30.8489	30.7494	30.9353	25326000000	294
F6W735;U3D162;U3BCF7;A0A5F4WBJ3;U3E8P2;F6WRC3	SCCPDH	SCCPDH	31.2665	30.971	31.2064	31.173	31.0905	31.1069	31.1182	31.1507	30.6804	31.097	25191000000	299
U3F425;F6SFB9	FKBP1A	FKBP1A	31.4671	30.7789	30.9678	31.0762	30.5795	31.3041	30.8259	30.9348	31.3018	30.9018	25101000000	132
F7B3R1;F7B373	DDAH1	DDAH1	31.2652	30.8923	30.95	31.1747	30.9901	31.0619	31.0715	30.8628	31.1918	31.0362	24919000000	295
F6Q1K8;U3FJP7	PPP2R1A	PPP2R1A	31.0353	31.055	31.1411	31.159	30.9491	31.0675	31.0984	30.9523	31.2363	31.0865	24884000000	472
U3D4U4;U3ECK0	PDCD6IP	PDCD6IP	31.1826	30.9292	30.9366	31.2914	30.9349	31.0873	31.2048	30.953	31.1403	30.9392	24747000000	489
U3ERY1;F7I7T8;F7I7U6;A0A2R8M957	HADH	HADH	31.0684	30.9735	31.1361	30.8521	30.7837	31.0046	31.2764	31.0858	31.1043	31.1797	24737000000	256
F7I360	RPS12	RPS12	31.0817	30.9862	30.8791	30.9701	31.0654	31.0531	30.9942	30.9972	31.1562	30.8207	24687000000	191
U3EQR6;A0A2R8MK63;A0A2R8MD14;A0A2R8NB61	LOC100400759;TSN	TSN	31.2137	31.0012	31.0832	30.806	30.9485	31.2576	31.3892	30.7738	30.7168	30.8297	24661000000	268
U3ATB8;U3FN56	PLIN3	PLIN3	31.073	30.81	31.003	30.8989	30.7049	31.0755	31.2368	31.1612	31.1308	31.1004	24428000000	351
F7C3R5	PSMA5	PSMA5	31.1069	30.8739	31.0467	31.1029	31.0265	31.2341	31.1749	30.8656	30.9654	31.0111	24400000000	199
U3CE03;F6UJD1;A0A5K1UD92;A0A5F4W6Z0	HNRNPDL;HNRPDL	HNRNPDL;HNRPDL	31.0926	31.1948	30.9823	31.1307	31.0341	31.1279	31.232	30.9141	31.0354	30.8895	24350000000	165
U3F4N4;U3CKS9;A0A5F4W2U0;A0A5F4VWW1;F7IDC3;A0A5F4VYE1;A0A2R8ND10;A0A5F4W4U7;A0A5F4VYI1	HUWE1	HUWE1	31.1044	31.0167	31.1506	31.0858	30.9203	31.018	30.9405	31.002	31.0715	31.1045	24327000000	926
U3EU42;A0A5F4WMC1;A0A5F4VSV9;A0A5F4W801	DBI	DBI	31.187	31.1996	30.8107	31.0349	30.8376	31.2332	31.2508	30.6309	30.9965	31.287	24158000000	113
F7AF51;F6WWZ1	GMPS	GMPS	31.2257	30.9137	31.1236	31.0987	30.9014	31.2291	30.8707	30.9251	30.8125	30.9575	23936000000	485
F7ALK9;A0A2R8MTS6;A0A2R8MAS3;A0A2R8NEG6;A0A5F4W6F3	LOC100389097	UQCRC2	30.9396	31.0794	30.9829	31.0902	30.981	31.0402	31.2643	30.9138	31.2255	30.8439	23933000000	244
F7BFT9	PPM1G	PPM1G	31.1967	30.8931	31.0214	31.0858	30.9583	31.1516	31.1115	30.9036	30.8005	30.8648	23884000000	238
F6SKL8;F7ASP8;F7HS43	CTPS1	CTPS1	31.1011	30.9179	31.0272	31.1365	31.0325	31.1952	30.9677	31.0048	30.9568	30.8709	23818000000	392
A0A2R8NFT5;A0A5F4WM88;F7I2X3;F7I2W7;A0A2R8MC27	ANXA5	ANXA5	30.8151	31.0835	30.9912	30.9691	31.033	30.662	31.196	31.0251	31.1966	31.1261	23754000000	362
F6STU1;A0A2R8PHY7;A0A2R8PH69	PYGB	PYGB	30.737	30.9389	30.7521	31.0511	30.8781	30.7764	31.1082	31.2426	31.3247	31.2391	23743000000	521
F7I5X3;U3BKQ7;U3F4R2	GLUL	GLUL	30.8702	30.8033	31.1258	31.1224	30.8837	30.8844	30.3518	31.014	31.0233	31.1901	23705000000	248
F6ZN82;F7CB85	YARS1	YARS	31.1002	30.9585	31.0243	31.1039	31.061	31.1851	30.7889	30.9675	30.9665	30.9319	23678000000	414
A0A5F4WE21;F7I796;F7I7C8;F7ILJ6	NAP1L1	NAP1L1	31.0245	31.029	31.07	30.9894	30.9626	31.1337	31.0664	30.9467	30.7584	30.8406	23558000000	280
U3BDJ1	LMNB2	LMNB2	30.8602	31.0637	30.7172	30.9678	30.8503	30.9281	30.9296	30.9497	31.4032	30.8684	23287000000	434
F6SUZ3;A0A5F4WM50	ARL3	ARL3	31.2199	31.001	30.9419	31.1491	31.1728	31.2575	30.8266	30.937	30.6752	30.6478	23237000000	234
U3ENA8;F6PMK9;A0A2R8PKR9;F6PM44	PSMD1	PSMD1	31.0035	30.7949	30.8651	30.9796	30.9415	31.0842	31.0548	30.8807	30.8297	30.991	23215000000	475
F6YUG8;F6YUV6	COQ6	COQ6	NaN	NaN	NaN	NaN	NaN	NaN	NaN	NaN	24.5953	NaN	23208000000	14
U3D440;F7I4R7;F7I4U3;F7I759	KARS;KARS1	KARS	31.1901	30.8267	30.8533	31.1557	30.9022	31.1104	30.8927	30.9161	30.8894	30.8394	22932000000	344
U3FL12;U3EW61;U3EKU0;F7IAN6	COPA	COPA	31.0579	30.8714	31.0043	31.0785	30.8481	30.9669	30.9178	30.9212	30.8171	31.0616	22875000000	619
A0A5F4VS03;F7I330;A0A5F4W206;F7HWP6	NDUFS1	NDUFS1	31.0172	30.9068	30.9283	30.9937	30.9333	30.9043	31.141	30.9562	31.0532	30.8582	22855000000	473
F7F9K3	EIF3A	EIF3A	30.9356	30.9051	30.8964	31.0752	30.901	31.0963	30.8945	30.9275	30.8958	30.9853	22810000000	590
U3DNV9;F7I4J5;A0A5F4WDT9;F7IEZ3;F7I4G1	ETFDH	ETFDH	30.7916	31.0882	31.1751	30.8843	30.7146	30.9154	30.6998	30.8956	30.5486	30.9442	22789000000	435
U3ED76	GSTT1	GSTT1	30.9736	30.8802	31.181	30.9431	30.3736	31.428	30.7993	30.7896	30.6925	30.9306	22631000000	334
U3BQQ2;F7IDF0	PRDX2	PRDX2	31.024	30.6246	31.0835	30.8535	30.6558	30.6657	31.3327	30.7132	31.035	31.3782	22599000000	161
F7GWH4;U3CVN6;F7H1S9	PSAT1	PSAT1	30.9769	30.601	30.8624	31.1024	30.8893	30.9931	31.0681	30.673	30.96	31.1843	22444000000	314
A0A2R8MBJ1;U3DBM8;F7I7N2	COX4I1	COX4I1	31.1268	30.8524	30.9655	31.0664	30.9846	31.0089	31.0732	30.8776	30.6685	30.8244	22434000000	131
U3D8J7;F7IQD3	HNRNPA0	HNRNPA0	30.7916	30.6551	30.3165	30.5639	30.5703	30.7685	30.5526	30.3273	30.4322	30.4579	22406000000	176
F7I3R3;A0A5F4WE19;F7HRV6;F6Y6L9	DLD	DLD	30.6715	30.9443	30.951	30.8317	30.8081	30.6505	31.1279	31.0064	30.7682	30.8845	22343000000	311
A0A2R8P868	N/A	YBX2	30.626	30.8508	30.9708	30.8664	31.0381	31.0362	30.7899	30.9506	30.5412	30.9853	22325000000	266
U3EA44;U3CMP5;F7D0Z9;F6QNR1	ALDH7A1	ALDH7A1	30.9212	30.89	31.0562	30.5587	30.708	30.9187	31.0235	30.9559	30.9244	31.0707	22295000000	348
A0A2R8N3V0	CAPZB	CAPZB	31.0858	30.7579	30.9111	31.0221	30.9272	30.9051	30.7814	30.8782	31.0679	30.8128	22213000000	248
F7IQM9	CBX3	CBX3	31.0505	30.89	30.6845	30.9589	31.0358	30.8889	31.1493	30.753	31.0645	30.6361	22178000000	190
U3D486;F7BKY4;A0A2R8PE27;F7BLR8;F7FQT2	PCMT1	PCMT1	31.0238	30.7699	30.7981	30.95	30.8521	31.181	30.8969	30.855	30.8951	30.8432	22163000000	250
U3EZZ7	YWHAG	YWHAG	30.9957	30.59	30.9165	30.8836	30.6966	30.753	31.0366	30.832	31.2769	31.1261	22143000000	147
F6UUC1;A0A2R8MZM1;A0A2R8MRB7;F7HG95;A0A2R8MVC0;F7CXL7;U3FSZ1;A0A2R8MFU3	FHL1	FHL1	30.5567	30.3844	30.153	30.2953	30.3762	30.2038	32.6627	30.3195	31.222	30.6297	21842000000	235
U3DY28	SERPINB6	SERPINB6	30.7561	30.602	30.9541	31.1734	30.9004	30.6695	30.922	31.1389	30.3936	31.1576	21839000000	249
U3FR96;F6YBP5	HNRNPR	HNRNPR	30.9331	31.0132	30.8791	30.9054	30.9672	30.7334	30.8783	30.8475	30.843	30.8703	21826000000	338
F6WS67	RARS1	RARS	30.9671	30.8921	30.8671	30.9825	30.9153	31.0793	30.8287	30.7425	30.7573	30.9363	21758000000	487
U3DVF2;U3EEM4;A0A2R8PGU5;F6YJM1	PHGDH	PHGDH	31.0879	30.9943	30.8237	30.865	30.7039	30.9478	30.8775	30.7839	30.8403	30.7571	21718000000	340
F7DA64	N/A	MYH2	22.4269	21.3492	22.436	21.9332	NaN	NaN	34.3484	22.908	25.1013	22.7044	21711000000	208
A0A5F4VW14	GSTA3	GSTA3	29.7233	30.5148	31.9882	30.5735	31.3352	29.765	30.1185	30.1431	30.7445	31.3369	21708000000	188
U3D5B6;F7HDF7	UPF1	UPF1	30.9688	30.6812	30.7923	31.0148	30.6751	31.1001	30.8425	30.8662	30.6959	30.9067	21621000000	538
F7ILK8;U3BQR1;U3D5M5	TGM2	TGM2	30.4645	30.7504	30.4583	30.0678	30.7449	31.2315	31.28	30.8	31.2972	31.1876	21568000000	278
U3DJ64	UBA2	UBA2	30.8908	30.7379	30.9662	30.9502	30.7793	31.0578	30.8421	30.8022	30.7718	30.9349	21489000000	437
A0A2R8MA19	H1-6	HIST1H1T	29.6002	29.8421	30.8	30.464	31.3587	28.9178	31.6633	31.6043	31.0875	31.0868	21442000000	85
F7BU95;F7BUA6;F7BU83;F7G4L9	PSMD13	PSMD13	30.8332	30.9051	30.9438	30.9435	30.8984	31.0476	30.7936	30.8373	30.7151	30.7898	21426000000	358
U3DHI7	HSPA2	HSPA2	30.922	30.7164	30.7208	30.9336	30.8813	30.9781	31.2113	30.7874	30.8542	30.7785	21356000000	157
F7IMS8	PGM2	PGM2	30.8477	30.6086	30.8329	30.9833	30.6246	30.836	30.8604	30.7995	31.0251	30.9101	21203000000	359
F7A401;U3CBT3;A0A2R8MEN1;U3CTT7;U3CYD1;U3DAP8;U3FMU4	MAPRE1	MAPRE1	30.8739	30.7124	30.7248	30.8409	30.7607	30.9486	30.8608	30.8149	30.7621	30.9598	21120000000	255
F7CA96;A0A2R8MKK4	ALDH6A1	ALDH6A1	30.5914	30.8256	30.8787	30.8632	30.4782	30.8834	30.8539	30.8802	31.0572	31.0303	21111000000	332
F7I6T1;A0A2R8MPG8;A0A2R8PN29;A0A2R8N7A4	RAB1B	RAB1A	30.6692	30.7687	30.9638	30.9111	30.7742	30.7133	30.7055	30.8084	30.6045	30.9993	21096000000	200
F6R058;A0A5F4W5B1	SF3B1	SF3B1	30.8404	30.9513	30.813	30.901	30.747	30.9071	30.8498	30.7519	30.6365	30.6782	21072000000	613
F6QNJ1	TALDO1	TALDO1	30.8121	30.6297	30.6224	30.8436	30.7075	30.9051	30.95	30.705	30.9333	30.7428	21004000000	182
U3D399;U3BJB1;F7GQ40;A0A5F4WJM2;U3D804;U3CKK4	SF3B2	SF3B2	30.949	30.776	30.7896	30.8367	30.8874	30.9394	31.0271	30.6661	30.6847	30.6915	20912000000	455
F6QGP9	DDOST	DDOST	30.9189	31.1186	30.7327	30.7484	30.8579	30.7648	30.6765	30.9328	30.5312	30.6502	20909000000	272
U3EY20;U3FU80;F6XAE0;F6XZ33	CKAP5	CKAP5	30.9225	30.7062	30.8172	30.8605	30.8408	30.8613	30.8237	30.8863	30.5814	30.8029	20886000000	681
B0KWS1;U3F7G1;U3APD4	YWHAH	YWHAG	30.8208	30.8656	30.872	30.8222	30.5332	30.4871	30.8312	30.7173	30.9448	30.8576	20882000000	233
F6XBM4;A0A5F4WFY3	SERPINC1	SERPINC1	30.6732	30.6708	30.7403	30.4908	30.6033	30.5385	31.1283	30.8709	31.4726	30.9663	20859000000	341
U3CXU6;F7GK69;A0A2R8MQ22;A0A2R8MFA4	RCN2	RCN2	30.9801	31.0581	30.8654	30.6955	30.8692	30.2784	31.0188	30.4978	30.6539	31.0833	20825000000	241
F6QG08;F6QGL4;F6SAN6;F6QGX8	N/A	PRDX5	30.9492	30.8251	30.8416	30.8888	30.9322	30.8717	30.7618	30.8237	30.7152	30.6838	20791000000	232
F7A1X2;A0A2R8M643	DDX6	DDX6	30.6848	30.7185	30.7991	30.9344	30.6776	30.9189	30.9744	30.7566	30.7033	30.6137	20717000000	339
U3DN78;F7IHS3;A0A5F4WDQ8	TPR	TPR	30.8197	30.8044	30.6401	30.8281	30.7212	30.7941	30.9528	30.7924	30.9413	30.6703	20646000000	561
U3FN66;A0A2R8M7Z7;A0A2R8MWF2;F7EH98	COPS4	COPS4	30.9471	30.7062	30.7092	30.9163	30.7889	30.8635	30.823	30.785	30.8761	30.7529	20642000000	355
A0A2R8P216;U3EYY4;U3EWN0	NCEH1	NCEH1	30.9814	30.6748	30.651	31.0293	30.5822	30.3639	30.4579	30.7644	31.0668	31.1219	20598000000	244
A0A2R8MQH6;F7IN74;A0A5K1UFR1;A0A5F4WCX0	SPA17	SPA17	30.964	30.5959	30.7231	30.8339	30.9316	31.0059	30.6597	30.7842	30.2823	30.8674	20531000000	183
U3FD52;A0A2R8MA97;A0A2R8MAV3;U3D094;A0A5F4WC22;A0A5F4W5J1	UCHL3	UCHL3	31.0231	30.6659	30.7951	30.8988	30.8438	31.0073	30.7207	30.6677	30.5308	30.6879	20471000000	279
A0A2R8M4D1;A0A2R8NBC9;U3CYB5;F7DFF2;U3F6T9;U3EBJ1;F7EF65;F7ILE5;A0A5F4WGR1	LOC100395717;SET	SET	30.9517	30.7913	30.8592	30.778	30.5991	30.81	30.8802	30.5941	30.8691	30.7948	20369000000	244
F6SL47;A0A2R8N056	BGN	BGN	28.6479	29.2689	28.8037	28.3995	29.4596	28.5316	32.0781	31.9081	32.275	31.0883	20341000000	199
U3CLQ9;F7I1M2	GFPT1	GFPT1	30.8177	30.5248	30.6504	30.9108	30.5648	30.8676	30.8121	30.7936	30.6712	30.8552	20241000000	426
A0A5F4W0G9;U3FDJ6	COL4A1	COL4A1	28.7841	31.0469	30.4128	28.6201	29.7272	29.7979	29.7056	31.4754	30.7878	30.7115	20209000000	360
U3D7G8;A0A2R8MRN4	PRPS2	PRPS2	30.1945	30.2033	30.5427	30.1585	30.0603	30.0743	31.2888	31.3476	31.8566	30.7556	20204000000	302
U3FJW0;U3EGA3;U3EMT4;U3DHR7;A0A5F4W203;A0A5F4WGI4;F7HVQ2	FUS	FUS	30.8153	30.8629	30.5618	30.7425	30.8467	30.7343	30.8735	30.6564	30.1906	30.5023	20144000000	158
F6YB40	ACR	ACR	30.7747	30.5218	30.9197	30.915	30.9921	31.0489	30.5168	30.6233	30.6945	30.6206	20139000000	142
F7IGF2	EIF3B	EIF3B	30.7764	30.702	30.7418	30.8041	30.6456	30.8419	30.7275	30.6945	30.7589	30.6909	20030000000	456
F7HGE1;U3FPS0	TBCA	TBCA	30.8829	30.7954	30.8492	30.6363	30.8914	30.799	30.6464	30.7948	30.4906	30.608	20004000000	191
F7I3D4;A0A5F4WED9;U3D6C9	PRKACA	PRKACA	30.8571	30.6472	30.7346	30.863	30.618	30.8215	30.9083	30.7413	30.4834	30.8801	19828000000	311
A0A2R8MBI4	LOC100404148	ACTB	NaN	NaN	NaN	NaN	NaN	NaN	NaN	NaN	NaN	30.8198	19742000000	69
A0A5K1V711;U3CXM9;F7II44	LAMC1	LAMC1	30.1146	31.5056	30.5555	30.0363	30.4577	30.6836	30.0765	31.1042	30.4283	31.0454	19736000000	473
U3DNU0;F7CJ87;U3F522;F7HW12;F7CK02;A0A2R8MHW9	RAB2A	RAB2A	30.789	30.8461	30.8125	30.9074	30.6888	30.7821	30.6491	30.7401	30.44	30.8075	19718000000	215
U3D7S5	TOMM34	TOMM34	30.7458	30.5934	30.7388	30.8915	30.7627	30.9622	30.842	30.6023	30.6231	30.4846	19683000000	277
U3F230;A0A2R8P2R7;F7IRC1;F6TH73;U3E1Z2;F6YJQ2;A0A2R8MQI1;A0A2R8N507	CARS	CARS	30.9137	30.5337	30.6055	30.7904	30.5405	31.0229	30.9416	30.6591	30.5645	30.7325	19587000000	457
F6QVU8;A0A2R8PBI1;F6R5R2	ACE	ACE	31.0107	30.6325	30.8775	30.9251	30.8734	30.6563	30.3047	30.7613	30.1207	30.7138	19586000000	298
U3DBC8;F7I0Y3	ERLIN2	ERLIN2	30.738	30.8085	30.7521	30.668	30.7175	30.647	30.4514	30.8699	30.8013	30.6915	19579000000	294
F6Y9T0	TPM1	TPM1	29.9959	30.4271	29.642	29.9897	30.0612	29.4339	31.6877	30.7165	31.1618	30.5695	19553000000	237
F7BSW8;F7BT36	RAB11B	RAB11B	30.7736	30.5766	30.6905	30.7726	30.7428	30.814	30.8064	30.6862	30.5751	30.8109	19479000000	185
U3DMI6;F7GTD2	KHDRBS1	KHDRBS1	30.7904	30.6979	30.5957	30.7096	30.6906	30.7862	30.8188	30.6194	30.4897	30.4657	19474000000	171
F7AN88;U3EHX0;F7AN83;A6MK15	SLC25A3	SLC25A3	30.4304	30.8042	31.0993	30.8418	30.6333	30.4419	30.6456	30.7173	30.7056	30.784	19431000000	145
U3EHG7;F7IB81	TAGLN2	TAGLN2	30.519	30.5383	30.6103	30.6438	30.5902	30.2721	31.3447	30.7546	31.0241	30.7319	19389000000	289
U3BC17;F7I9C3;U3F1R2;U3D4N5;U3EDP2	MYH10	MYH10	30.7675	30.7221	30.3217	30.5075	30.6912	30.3735	30.8596	30.8858	31.0353	30.7237	19302000000	710
U3EUR4;U3CX42;F6U6F1;A0A5F4W1L4;A0A5F4W8H1	NAPA	NAPA	30.6515	30.653	30.674	30.8048	30.6217	30.8228	30.5217	30.6419	30.942	30.7165	19267000000	337
U3E685;U3D5A3;A0A5F4W525;A0A5F4WC23	PTBP2	PTBP2	30.9387	30.7723	30.6391	30.8423	30.6206	30.9956	30.7509	30.5109	30.4872	30.5596	19254000000	366
F7AH92	PHB	PHB	30.6463	30.7886	30.5793	30.5686	30.6807	30.7625	30.7871	30.6992	30.8418	30.62	19209000000	260
F6VWQ9;F7HFH6	N/A	RPL4	29.4946	29.3794	31.045	30.4446	30.9528	28.506	31.0206	31.5151	31.0861	31.0135	19201000000	298
F7F107;A0A2R8MDR1;A0A2R8PEH6;A0A2R8N9D8;A0A2R8NB73;F7F0S1;A0A2R8MMJ8	ME2	ME2	30.6118	30.5502	30.7866	30.7281	30.6569	30.597	30.7487	30.8542	30.7004	30.7441	19147000000	385
U3DF73;A0A2R8MRQ2;U3FR71;U3CQZ3;A0A2R8MTG2	PSMA6	PSMA6	30.9082	30.4861	30.6534	30.8202	30.6842	30.8551	30.7409	30.6314	30.6564	30.6419	19128000000	179
U3F245;U3BPE2;H9KY92;A0A5F4VY23;U3FED6;U3F7A4;U3B666;F7IPC4;A0A5F4VZ20;F7IJV5;A0A5F4W3D9	DDX3X	DDX3X	30.7913	30.7954	30.6656	30.6839	30.6344	30.6993	30.4797	30.6897	30.8588	30.4793	19112000000	351
F7I5N8;A0A2R8P5Y8	EIF2S3	EIF2S3	30.7711	30.6045	30.6954	30.7113	30.5835	30.8201	30.65	30.7419	30.6881	30.6372	19017000000	263
F7GST1;F6UQR1;F6UPC4	ACTR3	ACTR3	30.837	30.6103	30.7289	30.621	30.544	30.5424	30.6649	30.7682	30.8799	30.7281	19016000000	305
F7IHN1;F7GYK0	CUL3	CUL3	30.6816	30.5491	30.5445	30.8042	30.5846	30.7083	30.653	30.6886	30.4655	30.6859	19003000000	433
F7IQH8;U3CGN9;A0A2R8P7H8	NSFL1C	NSFL1C	30.7179	30.5644	30.5702	30.8272	30.8231	30.6879	30.8365	30.6382	30.5723	30.6367	18978000000	282
U3DQP2;U3CQ78;F7EPJ1	LAMB2	LAMB2	30.0706	31.4663	30.4373	29.8997	30.4182	30.6829	30.0563	31.0623	30.3877	30.9464	18966000000	551
U3EI55;A0A5F4VXZ7;U3CVT7	PRPF19	PRPF19	30.8126	30.6276	30.6374	30.7695	30.4886	30.7255	30.5631	30.5485	30.7879	30.4484	18959000000	292
U3CQ46;A0A1S5YF11;F7IG88;F7GEC0	COMT	COMT	30.6984	30.7792	30.7216	30.5075	30.4737	30.3973	30.4337	30.7209	30.5703	31.2958	18945000000	261
U3CRA9;F7GQY0;U3FV34;F6YET8;F6WMH6	NSF	NSF	30.7603	30.6677	30.6023	30.7712	30.6521	30.8177	30.6507	30.6022	30.6614	30.6096	18925000000	400
U3DG44;U3D5Q5;F6R327;A0A2R8MU25;U3D5D1;F6RDT0	FLNB	FLNB	30.5558	30.7485	30.707	30.4433	30.6502	30.5046	30.5121	30.5918	31.0923	30.9541	18880000000	633
U3FTW1;U3B7A7;U3F7B6;U3BQI4;U3F4F8;U3DN33;A0A2R8PGL0	ELAVL1	ELAVL1	30.6549	30.6278	30.6071	30.8321	30.6324	30.7722	30.7372	30.5821	30.6509	30.4764	18786000000	174
A0A2R8MFJ1	N/A	N/A	30.7958	30.7988	30.6779	31.0534	30.0686	31.0418	30.5402	30.334	30.3636	30.7847	18720000000	164
U3BL34;A0A2R8M8A7;U3DHM6;A0A2R8MDF9	PHB2	PHB2	30.5212	30.6558	30.7297	30.4602	30.5563	30.5761	30.6944	30.748	30.5561	30.6944	18644000000	221
U3DHN9;F7BF24;F7A0I3;U3FRP4	SRSF1	SRSF1	30.6174	30.7421	30.4629	30.6125	30.5839	30.6848	30.6819	30.557	30.5317	30.4019	18625000000	254
F7ICG7;U3FJI7;A0A5F4W9U4	MRPL42	MRPL42	NaN	NaN	30.6648	NaN	30.6534	NaN	NaN	30.5903	NaN	NaN	18582000000	9
U3CQS7;F7F1S5	SF3B3	SF3B3	30.8277	30.6782	30.57	30.7723	30.6824	30.8758	30.6829	30.5345	30.572	30.4555	18529000000	391
F6PM88;U3D2Y4	LMAN2	LMAN2	30.6655	30.8647	30.3779	30.6758	30.7675	30.7589	30.4514	30.6741	30.4966	30.6257	18523000000	258
A0A2R8MIH3;F7IEL0	UQCRC1	UQCRC1	30.6465	30.7458	30.5809	30.6632	30.6258	30.6319	30.5995	30.6643	30.7755	30.4293	18482000000	375
F6ZUR7;U3FGC8	DARS;DARS1	DARS	30.6974	30.6785	30.5587	30.6852	30.6551	30.7184	30.6737	30.7021	30.7082	30.6128	18472000000	347
U3FQT9;U3CQ19;F6PSK1;F6RMH9;F6QRF1	SOD2	SOD2	30.6578	30.5923	30.7941	30.4423	30.5677	30.6679	31.0003	30.38	30.9002	30.4828	18430000000	179
U3FS35;F7D6R2;A0A5F4W8I1	PRDX3	PRDX3	30.0855	30.9818	30.7562	30.5743	30.6344	30.2396	30.132	30.6767	31.0904	30.889	18294000000	120
U3DKG8;F7FWH4	PDXDC1	PDXDC1	30.843	30.5137	30.6557	30.8299	30.4824	30.7231	30.681	30.4563	30.6842	30.6228	18289000000	378
F7H0E8;A0A5F4W8B2	VPS35	VPS35	30.5972	30.5519	30.6944	30.8567	30.5596	30.672	30.653	30.5598	30.5784	30.5579	18202000000	407
A0A5K1VKE6;F7DIH2;F7DYZ7;F7ERB8;F6RTE0	API5;TTC17	API5	30.7296	30.4628	30.5838	30.78	30.6689	30.7462	30.8252	30.5792	30.3275	30.6038	18102000000	266
F7BFW2;U3E635;F7BFL4	PPP1CA	PPP1CA	30.6136	30.5751	30.6304	30.7433	30.6143	30.6961	30.2989	30.681	30.6246	30.6693	18094000000	348
F7HGA2;F7HBD7;F7IPM5;F7E9A9	SUGT1	SUGT1	30.7697	30.4216	30.5617	30.7769	30.4989	30.7471	30.5377	30.521	30.3206	30.6729	18051000000	339
U3F429;F7BZ13;F7BYW8;A0A2R8MPP4;A0A2R8MEJ0	TPP2	TPP2	30.6534	30.4546	30.6259	30.6809	30.6243	30.7069	30.5287	30.6401	30.2389	30.602	17986000000	430
U3F7J5	PGM1	PGM1	30.6876	30.2908	30.7142	30.3937	30.3866	30.5792	30.8728	30.7513	30.3275	30.9275	17951000000	315
F7GP32	PGP	PGP	30.7934	30.3456	30.5981	30.8003	30.7695	30.6615	30.4999	30.5159	30.6005	30.479	17945000000	232
A0A2R8M7G5;U3EF93;U3FGU3;H9KVW0;A0A2R8MUD6;U3E4R3	ADSL	ADSL	30.674	30.4928	30.6032	30.7265	30.4457	30.6893	30.8259	30.4842	30.4592	30.5718	17943000000	331
U3CPR7	PSMC4	PSMC4	30.7954	30.4993	30.5267	30.694	30.5382	30.5649	30.768	30.4938	30.6324	30.597	17831000000	356
U3DUA7;U3CWX3;A0A2R8M9M2;F7B3Y1;F7BM74;F7B402	MPI	MPI	30.114	30.4565	30.7229	30.7421	30.6612	31.0473	30.4057	30.6969	30.2245	30.6707	17808000000	266
U3DC94	TRMT1L	TRMT1L	30.7514	30.6146	30.5963	30.6607	30.5875	30.8661	30.4619	30.4483	30.1905	30.6733	17789000000	388
U3EAA9;U3DDN6;U3BU47;F7IT61;A0A5F4WN32	COL4A2	COL4A2	28.7782	30.8482	30.1892	28.7896	29.9987	29.8816	30.256	31.4815	31.2769	31.1542	17773000000	246
U3FDQ5	SAFB	SAFB	30.846	30.662	30.3536	30.7065	30.5189	30.8471	30.7735	30.368	30.4601	30.5478	17752000000	269
U3DRK7;U3EU82;U3CAT9;U3FRM5;F6VB14	PCM1	PCM1	30.6287	30.5998	30.4848	30.5424	30.6097	30.9675	30.6199	30.6014	30.3459	30.4067	17737000000	528
U3B8Y1	CACYBP	CACYBP	30.7146	30.5523	30.559	30.6537	30.4938	30.7332	30.7833	30.4508	30.5235	30.4925	17736000000	266
U3FGP8;U3C752	DDT	DDT	30.8251	30.2344	30.4744	30.543	30.5958	30.663	30.8022	30.6417	30.621	30.5538	17658000000	152
F7IC21;F7IC18	PRKAR2A	PRKAR2A	30.5967	30.5088	30.5412	30.6076	30.6472	30.5345	30.5014	30.4892	30.6496	30.5134	17655000000	271
A0A2R8NA53	GPD1L	GPD1L	30.5806	30.3624	30.6271	30.7094	30.401	30.7751	30.4645	30.673	30.6292	30.6407	17637000000	242
F7D5X5;F7HIJ3;A0A5F4WJZ7;F7HID0	N/A	BSG	30.6276	30.1924	30.6734	30.6358	30.4422	30.7898	30.5414	30.6438	30.2129	30.3503	17611000000	115
F7I1J4;F7EH08;F7D6J4;F7HII0;F7H0X7;F7D653	FXR1	FXR1	30.7672	30.4672	30.5085	30.6407	30.4133	30.734	30.5819	30.4692	30.2823	30.4659	17563000000	316
A0A5F4W6E4;A0A5F4W8A0;F7HUP9;F7HUM6;F7HUN1;A0A2R8MP09	QDPR	QDPR	30.7318	30.4519	30.5317	30.5567	30.1769	30.7962	30.6139	30.6469	30.7291	30.3533	17552000000	159
U3CZZ0	DLAT	DLAT	30.7569	30.5882	30.5345	30.6311	30.522	30.6146	30.6082	30.4559	30.2826	30.6814	17522000000	290
F7DW31;A0A5F4WHT1	TEX11	TEX11	30.7511	30.5639	30.5135	30.6704	30.4998	30.493	30.3444	30.7253	30.5698	30.5127	17518000000	458
F7I9Z5;U3FX43;A0A2R8MN92	SRSF3	SRSF3	30.6652	30.4556	30.6148	30.5736	30.604	30.4996	30.7474	30.4341	30.6699	30.5912	17448000000	98
U3ERA3;A0A2R8M325;F7IIF8;F6YIP5;F7IG47	NUP93	NUP93	30.4195	30.5605	30.5425	30.6675	30.5281	30.6458	30.6013	30.5306	30.4072	30.5321	17402000000	452
F6U4K4	GAPDHS	GAPDHS	30.5793	30.4931	30.4587	30.9503	30.5475	30.6867	30.1421	30.3843	30.581	30.428	17314000000	263
U3EQI5	LRPPRC	LRPPRC	30.615	30.5976	30.5966	30.5824	30.4814	30.5028	30.6051	30.4961	30.4971	30.5605	17282000000	639
F6VRH4;U3C0U0;F7FB03	SRSF7	SRSF3	30.7317	30.4128	30.2341	30.7703	30.3345	30.7469	30.7339	30.551	30.6182	30.532	17238000000	107
A0A2R8MKW2;F7DCN1	DNAJC7	DNAJC7	30.5658	30.5013	30.4334	30.5773	30.6153	30.8453	30.4176	30.3697	30.5255	30.4711	17136000000	321
F7FTX6;B0KW94;A0A5F4WC69	LOC103794898;RPS3A	RPS3A	30.1372	30.2548	30.7489	30.4797	30.5946	29.7396	30.4624	30.9488	30.5797	30.6411	17108000000	216
F6PQP1;U3EUX4;F6WBN1;A0A2R8PGY9;F7CW10;F7IT85;B0KWS0	LOC100391528;LOC100411291;RPS4X	RPS4X	30.2655	29.8548	30.7105	30.1915	30.5869	29.5655	30.8075	30.8391	30.1279	30.561	17099000000	352
U3EIZ5	CMAS	CMAS	30.5736	30.4706	30.5144	30.6196	30.3091	30.5549	30.4042	30.2667	30.559	30.4545	17083000000	290
F7FL78;F7F717;F7F7V0	PAPSS2	PAPSS2	30.2	30.4194	30.8284	30.3245	30.5804	30.3744	30.2145	30.4919	30.7304	30.996	17080000000	345
F7C4U9;U3EGB3	ACADVL	ACADVL	29.9708	30.9621	30.6343	30.8914	30.494	30.0861	30.3147	30.2859	30.4077	30.5955	17079000000	374
U3DPD7;U3FL84	QARS	QARS1	30.7059	30.4464	30.5111	30.5692	30.5345	30.6407	30.5352	30.437	30.4343	30.4931	17073000000	456
F6V436;A0A2R8MV69	RPS3	RPS3	30.5696	30.4079	30.6008	30.5634	30.515	30.5509	30.6081	30.6745	30.3242	30.4972	17008000000	229
U3FLZ2;U3FRI0;U3D1B4;U3DIN5	PSMD3	PSMD3	30.6441	30.4022	30.4902	30.6563	30.5427	30.5026	30.5483	30.5789	30.3356	30.5471	16986000000	387
F7AAY5;U3B5Y6;F7AB55	CIRBP	CIRBP	30.722	30.6061	30.5513	30.4948	30.3226	30.6244	30.6905	30.3505	30.5352	30.4369	16938000000	118
U3FNX7;F7IKN1;F7IKJ5;U3EMA5;A0A5F4VUL0	SEPT2;SEPTIN2	SEPT2;SEPTIN2	30.4929	30.4224	30.5557	30.5017	30.3496	30.4467	30.6753	30.5381	30.7355	30.5322	16921000000	248
A0A2R8MGU8	TRIM36	TRIM36	30.6881	30.2753	30.3277	30.724	30.7043	30.4413	30.153	30.6463	30.3285	30.5215	16895000000	410
U3FSV2;F7I3L9	HNRNPUL2	HNRNPUL2	30.5547	30.5907	30.4458	30.5105	30.5334	30.6231	30.4901	30.417	30.503	30.2811	16843000000	382
Q8HFF1;Q8HFF0;Q7YAH8;E1CJB2	COII;COX2	COII;COX2	30.5291	30.3772	30.6144	30.5496	30.4063	30.4997	30.7266	30.5628	30.2162	30.6153	16808000000	95
F7FPG8;A0A2R8P0E2;A0A2R8MZI2	DHDH	DHDH	30.5027	30.3593	30.4541	30.4073	30.517	30.8039	30.7068	30.55	30.3075	30.633	16763000000	189
U3CR60;F6VF82	CCAR2;KIAA1967	CCAR2;KIAA1967	30.5836	30.6099	30.4673	30.6086	30.5874	30.6874	30.411	30.4071	30.3038	30.4341	16714000000	362
U3DUY3;U3D9A0;Q28333	HAGH	HAGH	30.617	30.412	30.4094	30.5312	30.4992	30.7274	30.4698	30.3841	30.2169	30.4315	16684000000	248
U3EL87;U3FY15;U3F7T4;U3F2L5;F7IEH1	VPS13A	VPS13A	30.4407	30.3137	30.6648	30.5767	30.5524	30.7988	30.8471	30.198	29.9033	30.5969	16680000000	664
F7EEA2;A0A2R8M386	LANCL1	LANCL1	30.4959	30.1449	30.5862	30.7521	30.454	30.5125	30.5323	30.5195	30.2361	30.635	16656000000	198
F6QN11;F6QLX1;A0A2R8P1R7	OTUB1	OTUB1	30.7618	30.3925	30.4366	30.5387	30.2689	30.6958	30.5583	30.3819	30.3877	30.4345	16615000000	221
F6SHE0;A0A2R8N3T0	CISD1	CISD1	30.3152	30.5238	30.6608	30.5324	30.4411	30.4006	30.5061	30.5163	30.2105	30.2831	16575000000	114
A0A2R8M625	CBY2	SPERT	30.7935	30.2109	30.3656	31.0282	30.5467	30.4923	29.7339	30.4472	30.327	30.6323	16554000000	234
U3D6X1;F7GMY5	ATP2B4	ATP2B4	30.4995	30.4686	30.4406	30.5586	30.3647	30.6289	30.5022	30.3513	30.3543	30.3427	16521000000	419
B0KWR3;F7II94	PAFAH1B2	PAFAH1B2	30.5897	30.4343	30.5972	30.4601	30.2847	30.5016	30.6663	30.2792	30.4193	30.4519	16515000000	214
F7I888;F7IAM1	EFTUD2	EFTUD2	30.5747	30.473	30.4163	30.5153	30.4033	30.6186	30.4275	30.3943	30.4611	30.3415	16457000000	579
F7H8Y8;F7GEV8	SYNE2	SYNE2	30.5623	30.6822	30.4983	30.5524	30.2623	29.3709	30.5028	30.5677	30.564	30.5897	16446000000	932
F7EK43;A0A2R8MNX3;A0A2R8NA85	N/A	RBP1	30.4883	30.3632	30.6038	30.4476	30.3585	30.5522	30.1845	30.6534	30.4529	30.589	16432000000	166
A0A5F4W883;U3DMM1;F6PJ20	CTSB	CTSB	30.1689	30.4041	30.4889	30.3872	30.4124	30.2921	30.3536	30.2449	31.1621	30.314	16403000000	182
F6Q6L3;A0A5F4VZH7;U3EG44;A0A2R8MUA2;U3E9J9;F6Q6W2;U3DR91	USO1	USO1	30.3707	30.3611	30.4388	30.3367	30.3982	30.4546	30.4889	30.3438	30.1667	30.3877	16318000000	457
U3FTV6;U3ET83;F7IDZ6;F6SJY3;A0A2R8MSZ3;A0A5F4W6J9;A0A2R8MFZ6	H2BC3;H2BU1;HIST1H2BD;HIST1H2BJ;HIST1H2BO;HIST2H2BE;LOC100390706	HIST1H2BB;HIST1H2BD;HIST1H2BJ;HIST1H2BO;HIST2H2BE;HIST3H2BB;LOC100390706	30.4726	30.8117	30.5318	30.8662	30.7913	30.5901	30.1218	30.425	29.341	30.1425	16253000000	29
U3DNS0;A0A2R8MSF0	SARS;SARS1	SARS	30.5191	30.3043	30.4581	30.5739	30.374	30.6989	30.4714	30.43	30.291	30.5431	16149000000	346
F7F7U5	VAT1	VAT1	30.3032	30.3567	30.3748	30.5143	30.4747	30.4388	30.5748	30.4247	30.6723	30.4968	16140000000	233
F7I3U8;F7I633	PSPC1	PSPC1	30.3783	30.5018	30.3598	30.4342	30.5246	30.527	30.4199	30.3587	30.2437	30.2366	16139000000	301
U3CBY4;A0A5F4VZ03	EIF4A3	EIF4A3	30.5287	30.3874	30.3807	30.4642	30.4322	30.5172	30.4917	30.424	30.3295	30.2927	16133000000	274
U3ELK3;F6QHX0	MYL6B	MYL6B	29.8592	30.0108	29.7048	29.7028	29.8136	29.7353	32.2508	30.1944	30.9999	30.1503	16125000000	79
U3BCG9;F6XIR9	TNPO1	TNPO1	30.2731	30.452	30.5088	30.586	30.5267	30.5311	30.1957	30.4265	30.4041	30.5107	16064000000	307
B0VXH3	ATP5PO	ATP5PO	30.3144	30.4898	30.5151	30.3279	30.4806	30.3759	30.7139	30.4451	30.4856	30.3446	16053000000	140
U3DZ04;U3D5W3;U3E5K2;U3CNY6;U3FH57;F7FAF8	IMMT	IMMT	30.4133	30.6503	30.3276	30.5132	30.4048	30.2964	30.5656	30.2275	30.5208	30.3696	16043000000	375
F6QTB7;F6QHC3;A0A5F4W565;U3C0S2	SAE1	SAE1	30.5361	30.3492	30.5118	30.5101	30.492	30.6431	30.4215	30.2682	30.3014	30.2833	16039000000	280
U3FXU7;F6YAM9	CIAPIN1	CIAPIN1	30.6139	30.2303	30.4911	30.5424	30.4125	30.7053	30.4503	30.3949	30.2999	30.2203	16021000000	264
F7HLD8;F7C9Y6;U3F933;A0A5F4W0M1;A0A5F4WFD5	USP7	USP7	30.5118	30.3827	30.4606	30.5803	30.3188	30.5741	30.3628	30.5174	30.3494	30.4228	16009000000	469
U3F519;F6R552	NONO	NONO	30.4526	30.4522	30.2503	30.3407	30.2967	30.3936	30.5301	30.1873	30.4311	30.3091	16008000000	280
F7DYP3;A0A2R8M3Z4;F7DY10	HSD17B12	HSD17B12	30.2336	30.4652	30.6519	30.5591	30.4442	30.3095	30.0535	30.3376	30.4886	30.6286	15984000000	224
U3ESP2;F6REF9	IPO4	IPO4	30.4129	30.3574	30.5188	30.7107	30.4916	30.6782	30.094	30.3302	30.0297	30.3658	15919000000	611
F7GQX5;U3B7H9;A0A5F4WKA8;U3D4H2	COPB1	COPB1	30.506	30.3762	30.3673	30.5521	30.3407	30.4629	30.4506	30.3129	30.2676	30.5334	15914000000	457
F7I4L4;U3DT66	PSMB1	PSMB1	30.5085	30.3228	30.4903	30.4955	30.3288	30.6013	30.4523	30.4933	30.2987	30.3508	15819000000	202
U3E8G6;F7I1V7	ALDH5A1	ALDH5A1	30.2999	30.4601	30.4925	30.4414	30.2247	30.5092	30.488	30.4064	30.4032	30.5045	15811000000	279
U3FBI9	RAB6A	RAB6A	30.308	30.1418	30.216	30.5624	30.2414	30.4285	30.2817	30.3287	30.0368	30.3056	15804000000	129
F7I6Q8;U3ENZ9	DNAJA1	DNAJA1	30.5197	30.317	30.3361	30.508	30.3618	30.691	30.4659	30.3037	30.2746	30.5443	15775000000	255
F7H5V5;A0A2R8MW19	CALU	CALU	30.4327	30.3742	30.3409	30.4307	30.2189	30.4552	30.4883	30.2099	30.6326	30.4191	15692000000	271
F7ANJ2	EIF2S1	EIF2S1	30.5469	30.223	30.2515	30.5684	30.4602	30.6445	30.3267	30.2584	30.4302	30.2427	15637000000	231
U3CKA4	SKP1	SKP1	30.5668	30.1853	30.28	30.5784	30.2561	30.4128	30.4021	30.3612	30.3841	30.3349	15616000000	170
U3CWZ7;F7GY87;A0A2R8MSB6	PSMD6	PSMD6	30.4581	30.2908	30.367	30.4556	30.4411	30.4543	30.52	30.4054	30.2112	30.3615	15562000000	292
U3DBV0	BANF1	BANF1	30.5091	30.7686	30.3505	30.186	30.358	30.133	30.3913	30.0125	30.1197	30.2417	15522000000	251
F7CY69;F7DG77	EZR	EZR	30.4023	30.2992	30.365	30.4376	30.4392	30.244	30.5651	30.2239	30.4587	30.2843	15410000000	278
U3DHC9;U3DSU1;A0A2R8MNL2;A0A5F4WHK7	USP14	USP14	30.4908	30.2993	30.2699	30.4716	30.2308	30.5565	30.3839	30.2964	30.4388	30.4236	15386000000	339
U3AXR7;A0A2R8MYM9	PSMA7	PSMA7	30.5594	30.234	30.4073	30.5258	30.327	30.3825	30.5158	30.306	30.3593	30.4045	15370000000	160
U3E6L1;U3EDR0;A0A2R8NBC8	PSMC3	PSMC3	30.4782	30.2805	30.2826	30.4408	30.4062	30.4488	30.4229	30.4225	30.367	30.4521	15346000000	300
F6QUE9;A0A2R8MC54	CAPZA1	CAPZA1	30.5346	30.2536	30.3149	30.4	30.2706	30.4232	30.3983	30.313	30.6118	30.2919	15335000000	188
F7GW13;A0A5F4WKZ0	PSMA1	PSMA1	30.4019	30.4041	30.3399	30.3553	30.3566	30.5298	30.3431	30.3603	30.1817	30.2666	15328000000	242
F7HUX5;A0A2R8MRL7;F7I212	DNAJB11	DNAJB11	30.5229	30.2882	30.3035	30.4826	30.451	30.5575	30.2359	30.3228	30.5075	30.295	15319000000	166
A0A5F4W3Y2;F6YR44	COPB2	COPB2	30.5543	30.3807	30.3938	30.4706	30.3061	30.3875	30.3824	30.2604	30.3013	30.4505	15314000000	355
U3ER07;A0A5K1UB43;A0A5F4W5F5	STOM	STOM	30.3607	30.2253	30.226	30.4681	29.968	30.3301	30.8892	30.3427	30.2502	30.5778	15274000000	209
F7HK58;F7HFY1;F7ELN5;A0A2R8NDU7	LOC100390238	RPL7	29.1136	29.0358	30.682	30.0966	30.5437	28.16	30.8616	31.0727	30.2332	30.5533	15260000000	245
U3BG37;F7AKB9	VDAC1	VDAC1	29.864	30.5965	30.2569	30.2084	30.148	29.7531	30.1857	30.3512	30.4868	30.1394	15228000000	188
U3DUA0	FKBP3	FKBP3	30.6666	30.2955	30.3166	30.3457	30.3975	30.4617	30.4613	30.2918	30.0689	30.0605	15173000000	188
U3ASL6	ATP6V1A	ATP6V1A	30.3522	30.3275	30.4243	30.3994	30.2397	30.389	30.2418	30.2235	30.453	30.2887	15149000000	402
F7EF24;F6YQV0;A0A2R8MEB9	ETFA	ETFA	30.0659	30.528	30.3139	30.312	30.3158	30.0267	30.4242	30.2794	30.5289	30.4886	15148000000	235
U3EKB5;F7I0W7;F7HYJ0;F7IAA8;A0A2R8NEI3	HSD17B4	HSD17B4	30.3079	30.3233	30.2332	30.5421	30.2449	30.6138	30.3499	30.4307	30.1515	30.3807	15107000000	340
U3EXJ7;F6W0Z1;F6W134	KLC2	KLC2	30.5002	30.2804	30.4182	30.3459	30.2041	30.2246	30.451	30.3035	30.3763	30.2433	15096000000	383
U3FH16	SLC2A3	SLC2A3	30.5827	30.4621	30.431	30.2813	30.2545	30.5489	30.3837	30.3293	29.5642	30.3511	15078000000	126
F7ED66	LMAN1	LMAN1	30.377	30.4562	30.4835	30.3969	30.1482	30.2949	30.217	30.3994	30.3378	30.4864	15069000000	197
F7H233	ME1	ME1	30.5067	30.288	30.4582	30.3746	30.3359	30.272	30.0237	30.0913	30.3759	30.5081	14996000000	397
F6V065	DPEP3	DPEP3	30.5724	30.1583	30.2166	30.2192	30.3195	30.682	30.1277	30.4136	29.8585	30.3669	14985000000	263
U3DFZ7;F7IA21	TPPP2	TPPP2	30.7032	29.6165	30.2348	30.7189	30.4845	30.1077	29.9056	30.5339	30.3817	30.3197	14984000000	158
A0A5K1VUN1;F6UP24;F6UP51;A0A5F4W9P2	XPO7	XPO7	30.2908	30.214	30.3337	30.4905	30.3312	30.3495	30.3194	30.3841	30.179	30.4141	14949000000	438
F7IS31	FKBP4	FKBP4	30.4817	30.2808	30.0757	30.2955	30.365	30.735	30.313	30.2721	29.8958	30.7258	14935000000	278
U3CCE9;A0A5F4VU40;A0A5F4W8Z2;F6ZHP9	FUBP1	FUBP1	30.5521	30.3024	30.3162	30.3174	30.222	30.2629	30.6432	30.2054	30.3624	30.2414	14921000000	244
F7IBQ4;U3EBT5;A0A2R8N1N9	MYL9	MYL9	30.0349	30.6094	29.9997	29.9061	30.1569	29.6949	30.5058	30.5949	30.9205	30.6091	14879000000	235
F6UXM5	SEC22B	SEC22B	30.4104	30.3908	30.2257	30.5133	30.1054	30.4019	30.3467	30.1509	30.2305	30.3998	14879000000	196
F7HV51;A0A2R8M451	N/A	TMSB4X	30.0145	30.107	30.5135	29.5512	30.017	29.7696	30.8661	30.6801	30.873	30.1392	14863000000	86
F7AC27	MANF	MANF	30.0916	30.2143	30.3502	30.4764	30.4952	30.2271	30.0789	30.4457	30.5006	30.349	14828000000	144
U3DL21;U3F2W7;A0A2R8M4W8;A0A2R8M2T1	DPYSL2	DPYSL2	30.3026	29.9573	30.1588	30.2129	30.2672	30.2225	30.9012	30.1407	30.8089	30.1996	14803000000	300
F6X828;F6WM23	PSMC6	PSMC6	30.4185	30.2911	30.2285	30.3456	30.3029	30.4694	30.2045	30.2972	30.2954	30.2797	14795000000	254
F7I4E1;U3C7R0	AARS	AARS	30.4904	30.1528	30.2778	30.3086	30.2697	30.5038	30.3586	30.1879	30.3561	30.1991	14774000000	434
U3CS25;U3C4C5;U3E9E9;U3FTM6;F7H8I1;A0A5F4WDC6	AP1B1	AP1B1	30.4242	30.2423	30.2599	30.5094	30.2169	30.524	30.4616	30.1918	30.3266	30.2675	14772000000	358
U3DTU9	OXCT2	OXCT2	30.8009	30.4661	30.8326	29.2418	30.0901	29.5408	30.2427	30.8469	29.0219	30.5745	14772000000	276
U3B560	RBM14	RBM14	30.3267	30.3039	30.0855	30.2457	30.3661	30.4395	30.0655	30.3031	30.1629	30.2266	14754000000	230
U3EW82;U3DTQ2;F7BNB4	AIFM1	AIFM1	30.1282	30.3888	30.4599	30.2357	30.0687	30.1629	30.1552	30.2332	30.5435	30.4178	14721000000	298
F7II04	GLO1	GLO1	30.4665	29.9894	30.2121	30.4853	30.2948	30.3467	30.5188	30.4123	30.0869	30.2492	14720000000	175
U3DCF6;A0A2R8N8C3	SMC3	SMC3	30.401	30.3122	30.2164	30.4453	30.3254	30.42	30.4771	30.0661	30.3064	30.244	14679000000	422
F6XC43;F7F1S3	LOC100410823;RPL10A	RPL10A	30.224	30.0628	30.4282	30.1551	30.4863	29.6823	30.676	30.6666	30.1598	30.4855	14677000000	127
F6ZCY6;A0A2R8P639	DIABLO	DIABLO	30.4999	30.1493	30.5198	30.4706	30.0614	30.4896	30.5238	30.2142	29.981	30.2425	14646000000	181
F7EH81	LMNB1	LMNB1	29.938	30.6082	30.044	30.2583	30.3339	29.9791	30.1235	30.2742	30.5081	29.9302	14622000000	360
U3FGT0;F6YAV3;F6X569;F7H490;A0A2R8MHL0	PDHA1	PDHA1	30.1278	30.2559	30.3703	30.3299	30.2026	30.2119	30.234	30.0901	30.3494	30.0571	14523000000	242
F7I1Q9	TAGLN	TAGLN	29.6226	29.8781	29.5183	29.5172	30.0627	29.6517	31.3473	30.22	31.2174	30.7275	14501000000	240
F7E548;F7EWI4	PSMC5	PSMC5	30.3207	30.1112	30.234	30.3303	30.1659	30.3535	30.2573	30.1763	30.1993	30.0884	14477000000	304
U3EW89;F7DI41;F6UES4	IQGAP1	IQGAP1	30.0938	30.1057	30.4151	30.2266	30.3215	30.2475	30.4463	30.4514	30.3368	30.2218	14476000000	541
F7H0K4;F7H0S1	ERP44	ERP44	30.4309	30.3771	30.1749	30.3404	30.2963	30.2334	29.8923	30.27	30.3242	30.0666	14472000000	241
U3DVX0;U3EBH0;A0A2R8MF89	C14orf166;RTRAF	C14orf166;RTRAF	30.2316	30.347	30.353	30.3794	30.2193	30.4508	30.1758	30.2516	30.2775	30.2555	14396000000	235
F6WRL6;F7I7N4	MYLPF	MYLPF	NaN	NaN	NaN	NaN	NaN	NaN	33.7268	NaN	29.633	NaN	14374000000	69
F7FBC8	SHCBP1L	SHCBP1L	30.5979	30.2738	30.2619	30.1488	30.2367	30.4341	30.222	30.3296	29.6458	30.4275	14349000000	288
U3BAJ3;U3CQ64;A0A5F4W0V3	WDR62	WDR62	30.2844	30.4084	30.3749	30.3589	30.3397	30.4052	29.8306	30.3007	29.8042	30.0213	14314000000	475
F7BFK7	RAB14	RAB14	30.4132	30.2912	30.2506	30.3846	30.2898	30.4498	30.3245	30.304	30.0296	30.288	14308000000	218
F7I3S2;F7HWL4	PAFAH1B1	PAFAH1B1	30.3523	30.2027	30.0629	30.316	30.2812	30.3522	30.3327	30.2059	30.3006	30.2674	14306000000	232
U3DRH8;A0A2R8MUS1;U3D089	TCEB1	TCEB1	30.5489	30.2005	30.2144	30.3621	30.1691	30.3269	30.256	30.2333	30.3903	30.186	14299000000	86
U3D4R1;A0A5K1VPP3;A0A2R8M7Q0	LAMP1	LAMP1	29.9843	30.1633	30.259	30.3441	30.3122	30.3514	30.1194	30.2128	30.3684	30.2368	14297000000	78
A0A2R8P166	LOC100394455	H3C15	29.8743	29.8809	30.4145	30.3392	30.3007	29.2758	30.5053	30.5131	30.0992	30.5363	14294000000	40
U3CA08	YBX1	YBX1	30.1839	30.2857	30.44	30.1388	30.4122	29.9982	30.456	30.4434	30.0002	30.2331	14283000000	93
F6YB57;F6YB48;A0A2R8N897;A0A2R8MT24	PDCD5	PDCD5	30.3658	30.192	30.3098	30.3696	30.2449	30.3615	30.2685	30.236	30.0799	30.488	14279000000	87
U3D8Q1;B0VXG8;U3DTH6	GART	GART	30.3857	30.0575	30.3255	30.4632	30.2602	30.3448	30.2448	30.2229	30.2709	30.1292	14271000000	381
F7HEZ6	SEPTIN14	SEPTIN14	30.2501	30.26	30.2775	30.3011	29.9714	30.1801	30.1007	30.1592	30.4826	30.1809	14268000000	260
F7BZ79	HNRNPUL1	HNRNPUL1	30.1984	30.3556	30.1651	30.3562	30.2484	30.2432	30.1006	30.2007	30.1472	30.2303	14229000000	322
F7BSW0;F7C7R7	EIF4G2	EIF4G2	30.1706	30.1776	30.3299	30.3519	30.3501	30.5587	30.1637	30.2491	29.8936	30.305	14166000000	383
U3D5N6	FKBP5	FKBP5	30.4214	30.1426	30.2582	30.1007	30.0882	30.0594	30.0972	30.0844	30.0584	30.2516	14134000000	275
U3FHN3;U3BTA7;U3CAN6;U3FYA6	AP2A1	AP2A1	30.1646	30.2801	30.3206	30.2748	30.2554	30.2273	30.1654	30.2772	30.3705	30.2708	14067000000	384
F7HPA6	RNF17	RNF17	30.3674	30.1878	30.1616	30.4629	30.1263	30.6991	30.2288	30.124	29.9513	30.1022	14058000000	479
U3CFZ1	PSMC2	PSMC2	30.2723	30.1664	30.1132	30.2768	30.1817	30.3042	30.2722	30.249	30.2776	30.1624	14039000000	319
F7A150;F7G4D4;A0A2R8MYL6;F7I868;F7HWJ9	RAP1B	RAP1B	30.3796	30.1266	30.1226	30.1067	30.1449	30.2355	30.336	30.3275	30.3036	30.2526	14030000000	220
A0A2R8MIF6;A0A2R8M9E0;A0A2R8P6H1;A0A2R8N987	N/A	CDK1	30.2918	30.189	30.2583	30.3773	30.242	30.4242	30.3785	30.1089	30.0267	30.1877	14026000000	250
U3DTQ9;U3BNX9;U3CCV9;U3B5R3;U3DQM0;U3EKQ0;U3D3Y4;U3D1L6;U3F9X9;A0A5F4WG02;F7GNT1;F7GNT8	ACTN1	ACTN1	29.8337	30.5149	30.243	29.9487	30.1075	29.6407	30.4232	30.4042	30.7253	30.3039	14024000000	349
U3CNG4;F7GRZ5	DDX5	DDX5	30.3275	30.3139	30.1659	30.3608	30.2468	30.4364	30.3069	30.1887	30.0209	30.1389	14020000000	300
U3DD43;U3D8Q2;F7I7V4	U2AF2	U2AF2	30.2606	30.3711	30.2129	30.2385	30.1126	30.3087	30.2972	30.1661	30.1741	30.2078	14015000000	226
F7FGR8;A0A5F4VY68	TMSB10	TMSB10	NaN	NaN	NaN	NaN	NaN	NaN	NaN	NaN	NaN	30.5411	14006000000	20
F7HM34;F7HVL4;F6ZEL9;U3FRC1;F7GR77;A0A5F4WF32;F7GJS5;F7HVL2	EPB41L3	EPB41L3	30.3428	30.1182	30.2315	30.3492	30.1166	30.1696	30.2579	30.1938	30.1914	30.306	13986000000	326
A0A5F4WJ79;F7IL95;A0A2R8MCX1;A0A2R8PLS8;A0A2R8MX08;A0A2R8N052;A0A2R8MCN3;A0A5F4WN43	N/A	RPL6	28.5296	28.7553	30.4886	29.6092	30.253	27.6373	30.5966	31.1564	30.5257	30.4883	13984000000	247
U3DFN4;F7D7F1	COPS2	COPS2	30.2421	30.0643	30.2929	30.4971	30.1901	30.2745	30.1314	30.2618	30.3074	30.2523	13937000000	249
A0A5F4WLA4;F7GQ70;A0A5F4WDS8	TRIP13	TRIP13	30.4922	30.1353	30.2578	30.5515	30.0409	30.3941	30.2781	30.0404	29.9151	30.2431	13888000000	309
U3DAB6	FAF2	FAF2	30.3404	30.2744	30.2087	30.2869	30.141	30.1521	30.1828	30.3546	30.003	30.1387	13847000000	273
F7FEZ7	N/A	ATP5ME	NaN	NaN	NaN	NaN	NaN	NaN	NaN	NaN	NaN	30.6337	13846000000	10
U3DFF7;F7HNB6;A0A5K1UX56;A0A5F4W583;A0A2R8PDQ4;A0A2R8P9Q2	XPNPEP1	XPNPEP1	30.4223	30.0809	30.3021	30.3403	30.2802	30.3522	30.109	30.1708	30.0702	30.1487	13840000000	291
F6TST4	FATE1	FATE1	30.5073	30.0372	30.4147	30.3553	29.8781	30.2371	30.1706	30.0975	30.1372	30.3106	13832000000	128
U3EX30;A0A5F4WA69;F6QQJ2	PSMA4	PSMA4	30.2414	30.3665	30.3772	30.2988	30.1852	30.2261	29.8461	30.2772	30.2502	30.227	13823000000	187
F7GX62	TKFC	TKFC	30.3038	30.1653	30.2795	30.4198	30.3403	30.1689	30.2782	30.0969	30.0852	30.1099	13757000000	402
U3E973;U3EQN0;U3EY78	KPNA2	KPNA2	30.1595	30.2224	30.2501	30.3332	30.1787	30.2691	30.2983	30.1575	30.0359	30.0401	13686000000	300
F6V9Z0;A0A2R8M2Y6;A0A5F4WKL6	PSMD14	PSMD14	30.3751	30.1569	30.1542	30.4352	30.2043	30.4125	30.1875	30.0889	30.3288	29.9425	13679000000	165
A0A5F4VXL8;F7GSJ0;U3FG08	CLU	CLU	30.1647	29.7947	30.1501	29.9484	30.2387	30.2238	30.072	30.4227	30.6933	30.3838	13675000000	185
U3F7A7;F7IIB5	LAP3	LAP3	30.1664	29.9936	30.2618	30.2304	29.9156	30.2374	30.0795	30.0537	30.435	30.2248	13562000000	306
F7GC12;A0A2R8M684;A0A2R8MIW2	TPT1	TPT1	30.2795	29.9153	30.1269	30.314	30.026	30.2774	30.1741	30.2383	30.1568	30.1799	13540000000	95
A0A2R8MR79;F7H771	RANBP2	RANBP2	30.2031	30.293	30.0083	30.273	30.224	30.2578	30.2977	30.2229	30.2002	30.0788	13464000000	586
F7H0C5;F7I5Y3;A2TIL1;U3BI70;F7IAX6;F7H258;A0A5F4W3W6	GSR	GSR	30.1532	30.025	30.2867	30.0493	30.1418	30.1937	30.4057	30.212	30.1814	30.3685	13433000000	240
U3EPB2;F6U4J5;F6TTJ5	PAICS	PAICS	30.2283	30.1647	30.2523	30.241	30.0688	30.2417	30.1232	30.124	30.1986	30.2315	13399000000	227
A0A2R8MM49;A0A2R8MQC3;A0A2R8M3Y2;F6UW30;F6UVZ8;A0A2R8PA04	ODF2	ODF2	30.2665	29.9212	30.1089	30.3448	30.4767	30.0049	29.8477	30.4407	30.3132	30.0018	13399000000	304
A0A5F4WCD4	N/A	HSP90AB2P	NaN	NaN	NaN	NaN	NaN	NaN	NaN	29.9464	NaN	NaN	13378000000	18
F6RXN0;A0A2R8M7C1;U3FUH7;U3EBK2;U3F043;F7HAW7	LOC100405643;RPL12	RPL12	30.2551	30.1096	30.1009	30.2547	30.1684	30.173	30.3016	30.2121	30.1659	30.2308	13376000000	101
F7ISW5	ACRBP	ACRBP	30.2092	30.0972	30.3696	30.2288	30.192	30.5879	29.4777	30.0172	30.1164	30.1705	13320000000	284
F6RH40	MAP1B	MAP1B	30.1914	30.1314	30.1971	30.2675	30.1645	30.1257	30.1646	30.1489	30.0605	30.3754	13275000000	452
F6RB87	RHOA	RHOA	29.9978	30.1101	30.266	30.1859	30.1337	30.0397	30.1148	30.2913	30.0562	30.1684	13272000000	179
F7EAB2;F7DW50;U3DJ79;U3CU42;U3EXZ3;U3E674;U3F5E4;U3EFJ2;U3CGK3;U3FRU7;U3DVU4;A0A2R8NE45	ANXA7	ANXA7	30.0045	30.2749	30.0252	30.2249	30.2142	30.1526	30.2009	30.1777	30.3639	30.2208	13240000000	171
F7DT76;A0A5F4VW46;A0A2R8MAM5	FBP1	FBP1	29.868	29.7105	30.2893	30.0616	30.0826	30.2086	29.9682	30.636	30.1382	30.4601	13185000000	244
F7IK28;F7IMB9;F7FBH4	UBXN1	UBXN1	30.3437	29.9534	29.862	30.1714	30.0139	30.4792	30.4044	29.9251	29.9982	30.1924	13172000000	138
F6ZU09;A0A5F4WFL3;A0A2R8P9F3;A0A5F4VTF5;A0A5F4WJY0	TDRD6	TDRD6	30.2381	30.096	30.2008	30.2828	30.1933	30.3516	30.0919	29.978	29.695	30.0961	13160000000	450
F6QE50;A0A2R8N1H6	OARD1	OARD1	30.5161	30.0029	30.0262	30.3534	30.0935	30.3824	30.2966	29.9954	30.0742	29.971	13152000000	125
U3FG63;A0A2R8PBB5;A0A5F4VVV0;A0A2R8MU84	PGRMC1	PGRMC1	29.6718	30.7129	30.3527	30.2551	30.413	29.7015	29.2961	30.1432	29.6891	30.2311	13150000000	172
H9KXQ2;H9KWP1	MIF	MIF	30.5236	30.0557	30.0569	30.2881	30.1405	30.36	29.8514	30.1919	30.348	29.6625	13120000000	49
A0A5K1U112;A0A5F4VTJ9;F7IHS7;A0A5F4WKU7;A0A5F4WF03;A0A5F4WJ14;A0A2R8NAK3;A6MK63	TECR	TECR	29.3305	30.5269	30.5856	29.7465	30.1702	29.8381	29.5622	30.3486	29.7259	29.9882	13119000000	211
F7I4J0	LACTB2	LACTB2	30.3797	29.8182	30.121	30.2313	30.1932	30.5744	30.3265	29.8595	29.6731	30.3232	13079000000	235
U3FNY3;F6WZI4;F6XLN9;A0A2R8MS63;U3DCU9;U3BXK4;F7A9J7	OGDH	OGDH	29.9269	30.28	30.1184	30.349	29.8552	30.2177	30.2087	30.0081	30.4273	30.0132	13055000000	418
F7GCT3;A0A2R8N083	ATP5PB	ATP5PB	30.0129	30.0655	30.0732	30.1085	30.0326	30.0454	30.1209	29.9249	29.8882	30.1182	13043000000	164
F7H2Y7	SSB	SSB	30.2271	30.095	30.0926	30.126	30.0721	30.3356	30.1937	29.9314	29.9513	29.8817	13023000000	321
F7H488	ACAT2	ACAT2	30.2694	30.1418	30.2936	30.3712	30.1828	30.1672	29.8567	30.1229	30.0526	29.946	13011000000	268
U3DP52;A0A2R8MKI3	RAB7A	RAB7A	30.1687	30.122	30.2295	30.1411	29.8644	29.9364	30.2663	29.9814	30.3382	30.368	12940000000	211
F7H147;F7HGS2;F7H677;U3B3Q0;F7H671;A0A5F4W4E2	DCTN1	DCTN1	30.0899	29.9365	30.1051	30.1381	29.9438	30.1244	30.169	30.054	30.1343	30.2138	12920000000	470
F6THS7;A0A5F4W9X4	ATP1B1	ATP1B1	30.085	30.1357	30.1861	30.2028	30.0053	30.0892	29.9309	30.1725	30.2573	30.2828	12918000000	160
A0A2R8N093	SYPL1	SYPL1	30.1685	30.0304	30.1096	30.4633	30.2632	30.1513	29.7225	30.1586	29.8439	30.1145	12918000000	170
F7AEZ1;U3CI10;F7AE30;F7BKI7;A0A5F4WD02	SH3GLB1	SH3GLB1	30.1559	30.1649	30.0314	30.1396	30.2702	30.4105	29.9768	30.2278	29.8971	29.9422	12911000000	199
U3CVY6	GARS	GARS	30.2422	30.0392	30.1486	30.31	29.8919	30.3401	30.1693	30.0347	30.093	30.0927	12895000000	376
U3DT51;U3BW12;U3FXZ1;A0A2R8MSM6	CCDC104;CFAP36	CCDC104;CFAP36	30.213	29.835	30.0192	30.4005	30.2007	30.6072	30.2605	30.0313	29.6881	30.0646	12887000000	277
F7I089;F7HQY7;U3D6M9;F7FGD8;F6SGW8	RPS18	RPS18	29.638	29.5115	30.3532	29.986	30.2027	28.9002	30.5158	30.5797	29.9817	30.0603	12866000000	134
U3CZ73;F7HI41	APRT	APRT	30.3956	30.1884	30.0941	30.2435	30.3121	30.406	29.7486	30.0696	30.0675	29.6875	12845000000	140
F7DIE4	SLC25A31	SLC25A31	30.2735	30.0377	30.119	30.2449	30.3202	30.3543	29.9503	30.1287	29.3569	30.0477	12763000000	161
F6XCG8;F6QFY6;F7HP05	ACTR1A	ACTR1A	30.1984	30.0108	30.0517	30.1842	30.0088	30.1226	30.2044	30.1651	30.1274	30.1484	12693000000	231
A0A5F4WCR6	N/A	N/A	29.9342	29.0941	29.7531	30.0865	30.1751	30.2201	29.6339	30.5721	30.3733	29.6938	12689000000	101
F6TZL9;F6QBP2	MYO6	MYO6	30.0129	29.9521	30.1897	30.1075	29.9716	30.08	30.1671	30.1623	30.1764	30.1521	12607000000	453
A0A5F4W9F7;U3D9J6	VAPA	VAPA	30.0543	30.0521	29.968	30.065	29.9148	29.973	30.1084	30.0061	29.6708	29.9201	12604000000	215
U3FQB7;F7EBM9;A0A2R8PFZ8;A6MJY8	PRMT1	PRMT1	30.1648	29.9662	30.1567	30.2964	30.0419	30.0856	30.1553	30.0318	30.1064	30.105	12599000000	217
F6PPW3;A0A5F4WKX5;F7HQ86	RPS8	RPS8	29.1788	29.3089	30.3242	29.9415	30.2704	28.5548	30.368	30.7731	30.2635	30.4832	12594000000	137
F7I3Z4;U3AZU1	ASNA1	ASNA1	30.2012	30.0113	29.9494	30.1145	29.911	30.2277	30.1664	29.999	30.2752	30.1669	12562000000	252
U3BMN6;F7DBY4;U3B4I1;F7DSU4;F7DBG8;F7E3F1	ACLY	ACLY	29.7396	30.2077	30.3414	30.209	30.448	29.5842	29.3956	29.8313	29.9617	30.588	12558000000	330
U3E603;A0A2R8M6Y4;A0A2R8N034;A0A2R8N1J6;F7ID35	SNRPD2	SNRPD2	29.987	29.9622	29.9923	29.9507	30.2605	29.6219	30.2468	30.0154	29.9596	29.8619	12550000000	145
U3DJF4;U3B3W2;F7ALT1;F7I872	CUL4B	CUL4B	30.086	29.9753	30.1131	30.1579	29.8526	29.9896	30.0734	30.0625	29.9643	30.0054	12515000000	434
U3E4Q8;F7EPY7	IDH3A	IDH3A	30.0624	30.1337	30.0707	30.0836	30.181	30.0045	29.9371	30.0525	30.0893	29.917	12481000000	213
U3E2T3	BLMH	BLMH	30.0201	29.7152	30.0765	30.1812	29.8642	30.1282	29.8815	29.8563	29.886	30.0296	12442000000	270
U3CR73;F7IM78;A0A5F4VWT0	WARS	WARS	30.1877	30.0312	29.9963	30.2096	29.964	30.2813	29.9643	30.0177	30.106	29.9743	12411000000	305
U3BSU7	EIF4H	EIF4H	30.1264	29.8901	30.093	30.0584	30.0018	30.085	30.4571	29.8695	30.1354	30.1685	12411000000	110
F6W2M2;A0A2R8MF09;U3FEX8;U3DAE7;F6VHH9;F6VHI7;A0A2R8NCE3;A0A5F4W3U2;A0A2R8M9P0;A0A2R8N8S7;A0A5F4W0X9	EWSR1	EWSR1	30.2408	30.0423	29.9969	29.9231	30.0544	30.177	30.2338	29.9034	29.5049	29.8136	12404000000	115
U3C910	POR	POR	30.0105	30.3283	30.1272	30.2642	29.9524	29.7615	29.6383	29.8831	30.043	30.2357	12380000000	275
F6Y6C2;A0A2R8MUV3	PSMD12	PSMD12	30.1366	30.0424	30.1258	30.2722	30.0205	30.1428	29.9848	29.9933	29.8724	30.0085	12367000000	314
U3DP80;U3DKU4	PIN1	PIN1	30.2309	29.8982	30.0337	30.0839	29.9573	30.1769	30.012	29.9227	29.905	30.1415	12342000000	191
F7H1A0;F6PLA9	ACTC1;ACTG2	ACTC1	29.4416	30.1546	29.3976	29.7144	29.657	29.2175	30.3928	30.3266	31.0473	30.0536	12318000000	57
U3E6W2	ACTL7B	ACTL7B	30.338	29.8562	29.8277	30.44	30.154	30.6357	29.6527	29.9116	29.7582	29.9047	12299000000	221
A0A5F4WKQ8;A0A2R8MTE9;F6S6V9;A0A5F4W3Z9;A0A5F4WBD6	TXNL1	TXNL1	30.0786	29.9265	29.9093	30.0912	30.051	30.2943	30.0913	30.0725	29.9191	29.9794	12289000000	207
U3F085;F7GNL2	GNB2	GNB2	30.0678	30.1492	29.9154	30.0665	29.9862	30.0133	29.8874	30.0079	30.3917	29.8701	12272000000	174
F7F8G3;F7FM26;F7D675	USP15	USP15	30.1694	29.939	30.0053	30.2675	30.1932	30.3387	30.0259	29.8817	30.0021	29.8835	12268000000	239
U3CYJ7;F6S653;U3FSF5;A0A2R8N3S2;U3C779;A0A5K1V3U7;A0A2R8N7L4	PRMT5	PRMT5	30.1912	29.9404	30.032	30.0916	30.0789	30.1427	29.9686	29.8811	29.9552	30.0499	12249000000	280
F7GLL2	LOC100387657	EIF3C;EIF3CL	30.0062	30.0054	30.1582	30.0958	30.0987	30.1184	29.9086	29.9566	29.95	30.0802	12243000000	306
F7HY08;F7INV0	STRAP	STRAP	30.0798	30.0379	30.098	30.0597	30.0786	30.2005	30.058	30.0908	29.9134	30.1024	12239000000	200
A0A5F4W4B9;F7I259	LOC100395086	CENPVL1;CENPVL3;CENPVL2	30.318	30.4369	29.966	30.1278	29.8687	30.2948	29.5396	29.8119	29.9951	29.8196	12237000000	172
F7HYK0;U3DSL8;A0A2R8NF94	PPME1	PPME1	30.2196	29.9657	29.9847	30.2197	30.1456	30.1961	29.939	30.039	29.7436	29.9403	12214000000	192
U3EGV9;F7FJC4;F7FJ11;A0A2R8MQG0	PTGR1	PTGR1	30.1141	29.4725	30.4382	30.1784	29.9573	29.3635	30.0025	30.0165	29.9705	30.4596	12085000000	250
F6WJ59;A0A5F4WML7;A0A5F4WGU3	SERPINH1	SERPINH1	29.9739	30.2866	29.8065	30.0355	30.0583	29.8637	29.7794	29.9181	30.6612	29.947	12069000000	272
U3CMD9;F7IC27;A0A2R8MMA3;F7IC05	CRELD1	CRELD1	30.1803	30.1077	30.0109	30.1142	30.1311	30.335	29.9839	29.991	29.4257	29.9658	12049000000	175
F7HB45;F7HB54	CUL5	CUL5	30.2368	29.9951	30.0205	30.1407	30.0105	30.0697	30.0795	30.0467	29.6395	30.1116	12024000000	323
U3FAA4;F6YAZ6;U3FEZ4;A0A5F4W3Z1;U3FVP1	C21orf33	C21orf33	30.026	30.0097	30.1495	30.0308	29.4111	29.9947	30.2884	30.0291	30.1772	30.0534	12013000000	168
U3CJE2;F6QXH7;A0A5F4WCK7;A0A5F4W352;A0A5F4W5X4;A0A5F4W5I2;A0A5F4WH55;A0A5F4VWE0;A0A5F4WKY2;A0A5F4VT61	SETX	SETX	29.8513	30.2245	30.0282	30.209	30.1728	30.0738	29.723	30.1654	29.7017	29.6251	12007000000	485
F7HKF5	RPS16	RPS16	29.9432	29.6441	30.1598	30.027	30.0632	29.5402	30.2289	30.3948	29.9064	30.258	12005000000	123
F7I755	SNRPD1	SNRPD1	29.6009	29.6551	30.146	29.9109	29.9375	29.3896	30.5255	30.4234	30.1475	30.187	11968000000	84
F7HWA1;F7GSG3	GOT1	GOT1	29.8284	29.6686	29.8894	30.0478	29.8427	29.7634	30.9099	29.8453	30.3772	30.0268	11966000000	238
A0A5F4WLC1;A0A5F4VZJ1	N/A	MYL6	29.6961	30.1747	29.8375	29.5858	29.8455	29.3628	30.1336	30.3127	30.4818	30.1002	11966000000	114
A0A5F4WBZ1;A0A5F4WGI6;F6Q093	SRRM2	SRRM2	30.0535	30.1312	29.9045	30.093	29.9769	30.2803	29.9739	29.9607	29.7857	29.9803	11962000000	235
F7I8Q1;F7D3B6	ALDOC	ALDOC	29.9101	29.3428	29.7733	29.8845	29.4747	29.6504	29.9636	29.8674	29.8617	29.4657	11918000000	165
F7HVJ2	DNAJA2	DNAJA2	30.0136	30.098	30.0493	29.9429	29.9321	30.1765	29.8087	29.7987	29.8717	29.9045	11910000000	284
U3CGS8;U3FDG5;A0A5F4WJ51	PSME1	PSME1	29.9571	29.9883	30.1607	29.962	30.1179	29.948	29.8365	29.8712	30.1419	30.0543	11880000000	219
A0A2R8PFF1	UBE2I	UBE2I	30.1099	30.1347	29.9439	30.1005	30.0362	30.2212	29.7768	29.9624	30.0963	29.7481	11855000000	185
F7I4L8;F7I4N1;U3CEB7	ATP5C1;ATP5F1C	ATP5C1;ATP5F1C	29.7859	29.9341	29.9734	29.8557	30.1419	29.8116	30.0642	30.1067	29.7837	29.8956	11847000000	165
U3F4C0;U3CEZ2;F7I7J8;F7I6F5	ABAT	ABAT	29.8241	30.1253	30.1269	29.9252	29.8043	30.1915	29.6792	30.1092	29.8932	30.0462	11823000000	349
U3EAR6;F6S5S8;U3BJG7	APMAP	APMAP	29.7732	30.1047	29.942	29.9713	29.9076	29.8599	29.7568	30.1273	29.9275	29.7415	11796000000	241
U3CHN7;A6MKU9	NARS	NARS	29.9629	29.8887	30.1413	30.0894	29.8982	30.0563	29.975	30.0316	29.8268	30.0525	11790000000	310
F6R915;A0A2R8NFA6;A0A5F4VWP3;A0A5F4WKI1;A0A5F4WDI9	COTL1	COTL1	29.9958	29.6697	29.9153	30.0149	29.7945	30.158	29.9584	29.8176	30.0432	30.1426	11775000000	135
U3CY33;U3CHA0;F7IFX4;F7C6N5	NT5E	NT5E	30.2439	30.1071	29.9937	30.1208	29.6904	29.9457	29.9177	30.1239	30.0202	29.8181	11760000000	289
F7E9A4;U3DNF4;F7ELJ3	ERH	ERH	30.0571	30.2235	29.9851	29.9894	29.979	29.7216	29.9114	29.9407	29.8688	29.869	11754000000	73
B0KWL6;F7IEU6	EIF6	EIF6	30.3869	29.8317	29.921	29.9986	29.8745	30.1975	30.1562	29.9262	29.914	29.8687	11736000000	140
U3ATI5;F6ZT89;U3BBD4;F7EZA5;A0A5F4W7H9;F7AAF7	SCP2	SCP2	30.098	29.9617	29.8418	29.9581	29.7387	29.8156	29.6702	30.1369	30.4648	29.8243	11718000000	152
F7IL81;A0A2R8M867	ACYP1	ACYP1	30.1814	29.9721	29.9725	29.8119	30.1941	29.9896	29.8088	29.7779	29.7641	30.0245	11689000000	131
F7IS34;U3CVH2	PSMA3	PSMA3	30.1075	29.841	29.8683	30.1496	29.919	30.1862	29.9256	29.9028	29.887	29.9575	11656000000	120
A0A5F4W059;A0A2R8P502	LY6K	LY6K	29.6035	30.1082	30.2568	29.5552	30.4321	29.4999	29.1334	30.3155	29.4244	29.6216	11652000000	116
H9KY94	N/A	RPS2	29.5102	29.6345	30.2828	29.9632	30.1006	29.3674	29.8025	30.4546	30.0674	30.1721	11628000000	121
U3DKG5;F7C916;U3FSD1;U3BQS2;U3EAD8;F7CPQ9;F7C8X1;A0A2R8P0H7	DAZAP1	DAZAP1	30.1361	29.9326	29.9249	30.1699	30.0217	30.1574	30.087	29.9306	29.7833	29.7962	11624000000	153
A0A2R8MQ08;F7BT00;A0A5F4W753	ARPC2	ARPC2	29.9592	29.8197	30.0512	30.0038	29.7747	29.8923	29.8868	30.1431	30.1325	30.0002	11623000000	233
U3EXY0	RANGAP1	RANGAP1	29.9033	29.7998	29.961	30.0362	29.9368	29.9769	29.8076	29.9205	30.0262	29.8669	11617000000	286
U3ECF9;F7HPE4;A0A2R8MNG9;A0A2R8MLU7	ATP5H;ATP5PD	ATP5H;ATP5PD	29.9338	29.9942	29.9688	30.0226	30.0252	30.0012	29.8592	29.9822	29.9732	29.9083	11599000000	158
A0A5F4W5Z6;F7EY42;A0A2R8PLQ1	LOC100407326;RPS11	RPS11	29.4324	29.5197	30.441	29.6867	30.0156	28.8987	29.9765	30.4776	30.1688	30.2147	11566000000	156
U3E9J7;F7AZD9;F7HWQ0	RNPEP	RNPEP	30.1663	30.1651	30.276	NaN	30.0992	30.4511	30.3092	30.1449	29.2703	29.6169	11457000000	291
U3DU30;A0A2R8MSZ1	COPS3	COPS3	29.8385	29.7763	29.8591	30.0986	29.941	29.9259	29.8408	29.9002	29.9265	30.0144	11449000000	257
A0A5F4VVK9	N/A	N/A	30.0309	29.8397	29.9361	30.0845	30.1937	30.0812	29.5947	30.0952	29.9963	29.7594	11426000000	88
F6VA88;U3DFS3;U3FK13	SYNCRIP	SYNCRIP	30.0443	29.9702	29.9807	29.9864	29.9916	29.7964	29.9602	29.8966	29.85	30.0056	11401000000	262
F7BQL6;B0KWN5	RPL5	RPL5	29.2798	29.506	30.1418	29.8488	29.9365	29.0129	30.34	30.4256	30.0756	30.1257	11375000000	163
F7HXI3;F7HV93	VSIG1	VSIG1	30.1619	29.8741	29.8252	29.9446	29.7092	30.3049	30.161	29.7352	29.9935	29.92	11350000000	158
F6U9J5	PTRF	PTRF	29.6765	30.4313	29.389	29.6078	29.73	29.5463	30.3298	29.9041	30.4898	29.8168	11349000000	195
F7ILU4;A0A5F4WK21;F7I2X4;A0A5F4WJ74;A0A5F4WM40;U3BI69;U3CID4;A0A5F4W471;A0A5F4VQY8	DNAJC13	DNAJC13	29.9555	30.035	30.0404	29.9671	29.8716	30.0213	29.8722	29.9751	29.701	29.8497	11344000000	522
U3F866;F7BKT4;A0A2R8M9Y6	PIP4K2C	PIP4K2C	30.1231	30.083	29.8387	30.0128	29.966	30.1593	29.6796	29.7853	29.438	29.8081	11333000000	234
F7IH64;F6PL61	ACTA2;ACTG2	ACTA2;ACTG2	30.0645	30.2746	29.3037	29.093	29.239	29.0197	30.2966	29.3692	30.3183	30.0264	11320000000	53
A0A5F4W0T2;A0A5F4W2L2;U3BW75;A0A5F4W1H4;F6VIF8;A0A5F4VVU2	KPNA4	KPNA4	30.0152	29.9614	29.885	30.0154	29.971	30.1332	29.8259	29.8252	29.9854	29.7899	11308000000	198
F7AI40;A0A2R8MLJ7;A0A2R8MFU0	CYCS;LOC100406761	CYCS	29.6652	29.6169	30.3905	29.6398	29.9378	29.7762	29.8904	30.1715	29.3351	30.1527	11306000000	116
A0A5F4WM05;A0A2R8MKG4;U3DDM1;F6UP74;F7IIF7;U3CV48	PFKP	PFKP	29.5694	30.129	30.2481	30.0885	29.4327	30.076	30.004	29.797	29.7891	29.6641	11303000000	294
U3FT89	OAT	OAT	29.8958	30.1547	29.9858	30.0456	29.9334	29.7028	29.6627	30.0923	29.9379	29.8353	11297000000	224
U3FUC8;A0A2R8MXC4;F7HZV2	RBMX	RBMX	29.9873	29.9725	29.9174	29.9802	30.1981	29.4084	30.1209	29.9129	29.6657	29.7982	11288000000	92
F6RRK1	IFGGE	IFGGE	30.0342	30.0655	29.8929	29.8573	30.3199	30.1904	29.5132	29.8316	29.707	29.4757	11281000000	259
U3B4G3	H6PD	H6PD	29.7888	29.9064	30.1193	29.7805	29.6628	29.848	29.8588	29.6967	29.9261	30.2104	11230000000	359
U3ECY8;F7ICS1;A0A5F4VXK7;F7CKG3	RPS20	RPS20	29.6836	29.6675	29.9287	29.8397	30.054	29.9766	29.9738	30.0346	30.0313	30.0057	11225000000	98
F7HGM8	DHX15	DHX15	29.9923	29.8564	29.8544	29.9851	29.8402	29.9714	30.0492	29.8706	29.8376	29.9817	11156000000	334
U3AT82	TOMM70A	TOMM70A	29.8875	30.0077	29.8553	29.9348	29.9063	29.9578	29.969	29.8644	29.6524	29.7313	11143000000	294
F6TPC4;A0A2R8MZR3	TSNAX	TSNAX	30.0215	29.9354	29.8421	29.9588	29.6979	30.1733	30.103	29.812	29.8064	29.7986	11143000000	187
F6ZL40;A0A2R8MBE4;F7I982	ATP6V1B2	ATP6V1B2	29.9514	29.805	29.9184	29.9967	29.7075	30.0032	29.8617	29.7625	30.0615	29.8742	11141000000	305
U3DEF2;U3C5D2;U3E4U5;A0A5F4WKL8;F7IMX2;A0A2R8M4R3	RAD23B	RAD23B	30.0204	29.7748	29.7525	29.8491	29.9999	29.8325	29.8824	29.9362	29.8718	30.0478	11125000000	183
U3FJH5;U3EBE7;A0A5K1UUR3;F7BZP0;U3F5Q3	DCTN2	DCTN2	30.0198	29.8778	29.8007	30.045	29.7236	29.8798	30.2151	29.8487	29.9217	30.0454	11084000000	224
F7IIS6	FTHL17	FTHL17	29.7177	29.9955	30.0492	29.8635	29.917	29.8961	30.015	30.0335	29.953	29.4087	11066000000	262
U3DH06;F7GVT0;A0A5F4WEX1	EIF5B	EIF5B	29.9859	29.9011	29.8707	29.9562	29.9424	30.1181	29.8095	29.7815	29.8397	29.8278	11059000000	334
A0A2R8MFI0	H1-5	HIST1H1B	28.8635	28.8061	30.0545	29.7295	30.2654	27.679	30.7661	30.1585	30.3771	30.4256	11055000000	70
U3FKL3;F6YH42;A0A2R8MWF6;U3CS66	MTHFD1	MTHFD1	30.0162	29.8217	29.7744	29.9086	29.7437	30.1285	29.95	29.7895	30.0475	29.8658	11049000000	273
F7FUF9;F7FV00;F7G6Q5	TXNRD1	TXNRD1	29.9408	29.7239	30.0245	29.7941	29.7448	29.8846	30.0672	29.8333	29.7919	30.1066	11045000000	258
F6WPX4	ROPN1L	ROPN1L	29.8153	29.6908	29.7828	29.9954	29.9684	30.0741	29.5447	29.8455	29.4547	29.6673	11020000000	315
U3F172;F6RHX6;F6RT00;A0A2R8MRM5	HARS;HARS1	HARS	29.9272	29.7316	29.8712	30.0328	29.829	30.066	29.9309	29.9765	29.8552	29.9713	11012000000	234
F7DZ95;A0A2R8M5H8	PSMC1	PSMC1	30.0371	29.4428	29.9217	29.9979	29.7666	29.8517	29.9839	29.9106	29.8003	29.9489	10980000000	236
A0A5F4WA86;U3DQ11;U3CBX9;U3D154;F7HSZ9	BAG6	BAG6	30.0404	29.7149	29.8455	30.0231	29.9256	30.0356	29.9271	29.8494	29.7068	29.7807	10978000000	283
F7HVP6	CNDP2	CNDP2	30.1114	29.7714	29.8556	30.0237	29.8143	29.9708	29.8992	29.6383	29.8772	30.0428	10978000000	306
U3E1X6;A0A5K1UHY1	EDC4	EDC4	30.0007	29.7259	29.8261	29.9705	29.8851	30.0917	29.8864	29.8617	29.7381	29.8718	10977000000	384
F7ISQ5	SCFD1	SCFD1	29.9275	29.9184	29.9117	30.0083	29.8112	30.046	29.7393	29.7877	29.7998	29.8493	10962000000	267
F7AKA7;U3DQA9;F7G0S9	MAPK1	MAPK1	29.8804	29.7795	29.8176	29.8967	29.8962	29.7852	29.9188	29.892	29.8754	29.9097	10959000000	230
F6YGJ2;A0A5F4VZ46	NME2	NME2	30.0727	29.8557	30.0062	29.7379	29.8549	29.857	29.7808	29.9406	29.9951	29.9177	10958000000	105
F7GA69	ECPAS	ECPAS	29.9535	29.8116	29.9805	29.9621	29.8529	29.881	29.8168	29.8628	29.7203	30.0535	10914000000	463
A0A5F4W1E4;F6TG74;U3C569;F6TGG3;U3DY80;A0A2R8M6K3;A0A2R8MI93	ALDH3A2	ALDH3A2	29.7486	30.1317	29.8767	29.832	30.0686	29.7774	29.3565	29.9051	29.9422	29.9297	10901000000	216
H9KWM0;A0A5F4VTM3;F7I7D7;A0A2R8M2C2	LOC100404320;RPL13	RPL13	28.0189	28.4944	29.9909	29.3186	29.9813	27.6012	30.1312	30.798	30.1047	29.9633	10825000000	119
F6TV78;U3FJE8	SRSF6	SRSF6	29.9751	29.9017	29.664	29.9224	29.9144	29.9503	29.9946	29.7292	29.8033	29.6725	10810000000	77
F7CL81;A0A2R8M9D0;A0A2R8PDQ8	TARDBP	TARDBP	29.9061	29.9394	29.7946	29.7379	29.8169	29.8896	29.9211	29.7309	29.8196	29.6106	10802000000	264
U3BI10;F7ISC2;A0A2R8P3W5	SERPINB1	SERPINB1	29.8262	29.7265	29.8074	30.0528	30.1337	29.5363	29.9017	29.6876	29.8581	29.9054	10776000000	233
U3FPU4;U3C1N5	EIF3L	EIF3L	29.9008	29.8095	29.9037	29.979	29.8198	29.7937	29.8799	30.0088	29.7293	29.839	10728000000	316
U3BC20;F7E975;F7EM30	APPL2	APPL2	29.893	29.6429	29.7284	29.9481	29.796	29.9417	29.9553	29.7601	30.2256	29.8248	10710000000	284
F7ECU1;A0A5F4VUL8	DDX43	DDX43	29.9624	29.8275	29.8134	29.9549	29.7345	30.1785	30.0077	29.7529	29.6469	29.8138	10706000000	286
U3EEK3;A0A5F4WEV6;A0A2R8M5R0;F7I236;A0A5F4W2C3;A0A2R8M338;F7I4H6	GYG1	GYG1	29.8525	29.617	29.979	29.9578	29.7589	29.8377	29.797	29.8906	29.8884	30.0621	10704000000	174
F6VTP4	SEC23A	SEC23A	29.8834	29.8639	29.9673	29.8165	29.7884	29.938	29.802	29.7931	29.8681	29.9368	10700000000	332
U3EM02	TRNT1	TRNT1	30.0598	29.8479	29.7803	30.0152	29.7568	29.9544	29.8902	29.7846	29.7297	29.9448	10695000000	197
A0A5F4VRX4;A0A5F4W249;U3EIK3;U3E8R7;U3BRH6;U3F5K1;F7FRL3;F7GNL3;A0A5F4W458	EIF4G1	EIF4G1	29.8867	29.6702	29.9923	29.8783	29.7267	29.7871	29.7043	29.7991	29.7998	29.9368	10687000000	331
U3EXA4;F6QMD2;F6QBY8	PA2G4	PA2G4	29.8897	29.7269	29.6975	29.9263	29.9168	30.0536	29.8981	29.759	29.8683	29.6831	10684000000	250
F6ZUS5	PSMB6	PSMB6	30.0657	29.6448	29.6512	30.1036	29.6159	30.0215	29.9697	29.6838	29.8754	29.8169	10678000000	145
A0A5F4W4G3	HMGB4	HMGB4	30.1456	29.8412	30.1069	29.8627	30.3757	29.617	29.5765	29.6661	29.656	29.5721	10676000000	107
F7INK6;U3FMJ3;U3CBB5	NPC1	NPC1	29.8261	29.8516	30.001	29.7975	29.7309	29.9607	29.5725	29.855	29.5075	29.9771	10675000000	213
F7DD73;A0A2R8N7L9;A0A5F4WCL0;A0A2R8MRR7;U3FAR3;U3EE48;A0A2R8N0X6	LOC103787205;S100A11	S100A11	29.7259	29.9553	29.96	29.7957	29.7276	29.5751	29.3574	29.6753	30.1734	30.0324	10663000000	136
U3F2Q1;U3E9W1;A6MKW2;A6MLB5	PSMB5	PSMB5	29.6761	29.7682	29.8162	29.8906	29.564	29.8536	29.7549	29.8271	29.6812	29.8083	10616000000	206
F6QB54	EIF3I	EIF3I	30.0206	29.8526	29.7012	29.7294	29.82	29.8957	29.7422	29.7949	29.9413	29.7159	10614000000	207
F7DXF3	LOC100413757	RPS19	29.9963	29.7451	29.8287	29.9198	29.9523	29.8119	29.8926	29.8944	29.7194	29.7374	10592000000	89
U3D5X2	GAMT	GAMT	30.1147	29.8789	29.8934	29.8162	29.7271	29.9951	29.416	29.9481	29.8801	29.6673	10580000000	170
F7HY39;A0A2R8P0M2	SNRPD3	SNRPD3	29.6669	29.477	29.7211	29.6497	29.7378	29.5081	30.0794	29.8559	29.8554	29.8868	10575000000	118
U3EDT3	EIF3E	EIF3E	29.8675	29.8572	29.8637	29.9259	29.759	29.8728	29.8243	29.9057	29.6072	29.8903	10559000000	253
F7IPU5;U3EK43;U3EJL5;F7HWN8;F7IPV7;A0A2R8N0U5	SEPT7	SEPT7	29.7264	29.8476	29.8818	29.8533	29.5655	29.6688	29.5963	29.7518	30.2015	29.8533	10540000000	199
F7H9A6	GML	GML	29.5513	29.942	30.1958	30.2446	30.031	29.6382	28.9556	30.0757	29.5254	29.7508	10527000000	77
F6XZK7	COPS6	COPS6	29.9855	29.813	29.7115	30.1234	29.9017	30.0046	29.6974	29.65	29.895	29.7918	10520000000	189
F7IBG3;F7IBF0	NPLOC4	NPLOC4	29.965	29.8066	29.8166	29.8389	29.6704	30.076	29.7539	29.6151	29.9516	29.7911	10511000000	278
F6XZD5;A6ML34	AKR1A1	AKR1A1	29.8151	29.6917	29.9671	29.9309	30.0152	29.5624	29.8618	29.5165	29.8891	29.6847	10497000000	176
F7CGY6;A0A2R8M544;A0A5F4VUT2	COX6C	COX6C	29.9232	29.5678	29.8755	29.6378	29.753	29.4594	30.0549	29.9908	29.0928	29.6275	10480000000	93
U3DCY1	TUBB4B	TUBB4B	NaN	26.6682	30.5526	30.8971	26.0618	NaN	29.0209	26.6016	30.0827	30.7498	10470000000	39
U3DYQ8	ESD	ESD	30.2062	29.4514	29.8943	29.879	29.8081	29.6044	29.9403	29.6711	29.4541	29.7806	10454000000	245
U3EEJ1;B0VXI8;F6XQ11	RPS9	RPS9	29.1914	29.1093	30.088	29.6021	30.0795	28.549	30.0439	30.5378	29.7771	30.2509	10448000000	136
F6QQU4;U3FTB7	SF3A1	SF3A1	29.8066	29.7057	29.7542	29.7524	29.684	29.9653	29.9255	29.6896	29.728	29.6427	10398000000	290
F6VP22	PBK	PBK	29.9924	29.6944	29.711	29.779	29.7984	30.0704	29.8347	29.3368	29.4076	29.9644	10396000000	259
F7H805	PAFAH1B3	PAFAH1B3	29.8669	29.689	29.8245	29.8934	29.8094	29.7888	29.8003	29.8715	29.7084	29.5969	10395000000	201
U3BMR9;U3FHE7;F7AIH1	ABCF1	ABCF1	29.915	29.7289	29.7975	29.9389	29.8688	29.5211	29.842	29.8753	29.7854	29.7196	10381000000	255
U3BV70	EHD2	EHD2	29.6728	30.1706	29.6236	29.5331	29.571	29.6209	29.8457	29.9268	30.3131	29.7812	10380000000	230
U3E715;A0A2R8MJD1;U3FT61;A0A2R8MKQ3;F6YDJ0;A0A2R8MHS4	CTTN	CTTN	29.8252	29.6708	29.7701	29.6757	29.6794	29.6929	30.0419	29.8357	29.6852	29.8506	10334000000	208
F7HZF6	CTSZ	CTSZ	29.8622	29.0401	30.0074	29.9143	29.9962	29.4447	29.3392	29.8854	30.1898	29.6577	10326000000	159
U3D9S7;U3C985;U3CHD2;U3CUC3;F7H3P4;F7I230;F7IS13;A0A2R8MM41;F7HYB6	DBNL	DBNL	29.6962	29.6581	29.7608	29.6322	29.6934	29.8922	29.9372	29.8096	29.8463	29.7843	10312000000	170
F7ICU5;A0A2R8MYY7	PEA15	PEA15	30.0084	29.6162	29.8535	29.7174	29.6834	29.7226	30.0164	29.8259	29.8635	29.846	10303000000	175
F7F2G3	RPS14	RPS14	29.8777	29.5384	29.7746	29.8051	29.8931	29.6383	29.7569	29.9087	29.615	29.5988	10300000000	148
U3FI55	UBLCP1	UBLCP1	30.0495	29.6205	29.7405	29.8935	29.7467	29.9679	29.9091	29.7038	29.6375	29.7428	10297000000	186
F7AU33;U3F0W4;F7BDF8	PPP5C	PPP5C	29.9397	29.6736	29.9279	29.7969	29.7943	29.8906	29.7113	29.637	29.6261	29.8698	10260000000	208
A0A2R8M980	HSPA1L	HSPA1L	30.072	29.5083	29.7385	30.2065	29.9787	29.7429	29.2532	29.8883	29.5568	29.5017	10240000000	209
U3BVL1;U3F4B1	HNRNPH3	HNRNPH3	29.8102	29.7653	29.688	29.9686	29.6593	29.9334	29.9278	29.4638	29.9156	29.7552	10238000000	134
U3FHE9;A0A2R8P8I3	DLST;LOC108592920	DLST;LOC108592920	29.8663	29.8049	29.5605	29.8499	29.7538	29.9646	29.9467	29.6081	29.9187	29.7769	10224000000	129
F7E772;F7E781	PSMD7	PSMD7	29.7978	29.8816	29.796	30.0898	29.6785	29.9364	29.8546	29.5895	29.5834	29.8034	10219000000	226
B0KWB9;A0A2R8PFK1	PSMD4	PSMD4	30.0519	29.5737	29.6315	29.9258	29.6437	30.0812	29.9499	29.6413	29.8158	29.7736	10202000000	142
F7HIV9;F7E4Q7;F7BJY5	HACD3	HACD3	29.9031	29.6179	29.9176	30.067	29.5981	29.9238	29.7928	29.8067	29.4588	29.8307	10193000000	178
F6T1U5;U3AZV5;F7FYZ0	THNSL2	THNSL2	30.0475	29.6982	29.7365	29.7822	29.8947	29.9844	30.0593	29.7161	29.028	29.9056	10148000000	202
F7IJ83	HMOX2	HMOX2	30.0513	29.7526	29.673	29.9723	29.7944	29.9805	29.7221	29.7937	29.43	29.6638	10147000000	183
F7I4I9;F7I4G5	SARNP	SARNP	29.8245	29.5448	29.7312	29.8009	29.9218	29.8365	30.0497	29.7042	29.4505	29.6908	10114000000	114
F7I846;F7IRQ8	AIMP1	AIMP1	29.9147	29.6069	29.5463	29.8305	29.6396	29.7767	30.0131	29.5909	29.8239	29.7178	10113000000	203
F7IJZ7;U3CTR6	SRSF2	SRSF2	29.9259	29.8731	29.6881	29.7882	29.8048	29.8924	29.8884	29.6693	29.6115	29.6083	10109000000	65
U3CYW3;A0A5K1VS54	REEP6	REEP6	29.9187	30.0561	29.9008	29.6479	30.1903	29.3361	29.8226	29.8507	29.3588	29.6121	10092000000	61
U3EM42;F7HBC3	C1QBP	C1QBP	29.6526	29.9481	29.6312	29.8556	29.7879	29.5205	29.8125	29.7861	29.8751	29.7557	9995600000	176
U3E800;A0A5K1VRB9;F6Z150	UBR4	UBR4	29.8806	29.6899	29.781	29.8478	29.749	29.727	29.7792	29.8066	29.4219	29.6581	9969300000	546
F7DG68;A0A5F4WKG6;A0A5F4W6V5	HDDC2	HDDC2	28.9361	29.7979	29.9184	29.6365	29.934	29.871	29.94	29.7187	29.3253	29.7146	9968000000	208
A0A2R8NBI0	N/A	RPL3	28.66	28.8729	30.0508	29.4566	29.9227	27.7283	30.1601	30.5206	29.9632	30.0508	9959500000	147
F7I2I3	HSPB1	HSPB1	29.5717	29.6984	29.3537	29.4994	29.8206	30.2118	29.8496	29.4929	30.3799	29.446	9942900000	182
U3ED30	TMED10	TMED10	29.6457	29.7318	29.6734	29.8335	29.8998	29.7345	29.7419	29.8516	29.5955	29.9078	9920600000	135
U3EWS7;U3BBP8	SUCLG1	SUCLG1	29.4863	29.6894	29.5075	29.6075	29.5773	29.6399	29.7182	29.4124	29.9176	29.5412	9902500000	143
F7IM18;A0A5F4WH82;A0A5F4WLU5	LRRC47	LRRC47	29.7812	29.6534	29.6585	29.8666	29.5455	29.7136	29.9636	29.8205	29.7126	29.6608	9844100000	226
F7I0N7;F7I0P0	HDHD5	HDHD5	29.8138	29.7225	29.7128	29.7073	29.6005	29.8771	29.768	29.6645	29.5353	29.906	9836900000	256
F6QKI9;A0A2R8MDU8;A0A2R8MW81	RPL18	RPL18	28.2307	28.4006	30.2929	29.1626	30.0648	27.4402	29.9699	30.6867	29.7129	29.882	9804800000	95
F7FVZ5;F7IM20;A0A2R8P8J0	N/A	PPT1	29.6317	29.5201	29.8345	29.3535	29.4895	29.6497	29.8956	29.8336	30.0625	30.0148	9793400000	130
U3BM98;U3B2M3	DPYSL3	DPYSL3	29.9709	29.5938	29.3013	29.4437	29.437	29.6624	30.4783	29.5858	30.2412	29.4338	9783500000	216
F7I2I8	HPX	HPX	29.869	29.1834	29.7841	29.4044	30.1342	29.5946	29.3465	29.5453	30.4267	29.9404	9782800000	185
F6Y6J2;A0A5F4W3K5;A0A5F4VSC9;A0A5F4VW20;U3CCV5;A0A2R8MVG3;A0A5F4VUF8	LOC100402218;RPS7	RPS7	29.5627	29.8564	29.8462	29.9038	29.5967	29.5954	29.8282	29.6834	29.5515	29.6675	9777000000	167
A0A2R8M5K9;A0A2R8N232	N/A	COPE	29.8688	29.6718	29.6197	29.8116	29.6551	29.7676	29.697	29.5759	29.8163	29.8469	9775100000	225
U3EGH7;F6ZZK3;F7HGT5;F6RI19;A0A2R8N276	GNAI2	GNAI2	29.745	29.6682	29.6	29.6783	29.5422	29.6565	29.7803	29.6599	29.7793	29.613	9764500000	224
F6V6V9	LOC100415579	PAGE5;PAGE2;PAGE2B	30.0158	29.4467	29.6622	29.9642	29.6578	29.8913	29.9736	29.3587	30.0105	29.2055	9759000000	52
U3CJJ6;A0A2R8M4M0;A0A5K1V367;U3EVD4	ACP1	ACP1	29.871	29.6437	29.6964	29.8906	29.7534	29.8501	29.6949	29.6105	29.4992	29.6484	9753600000	183
F7BW31;F6RLE6	BUB3	BUB3	29.9156	29.6841	29.6972	29.8805	29.6468	29.7304	29.7346	29.5659	29.5839	29.5759	9741400000	168
U3CMB7	ABHD10	ABHD10	29.7221	29.5825	29.715	29.8043	29.6243	29.7388	29.9275	29.574	29.8397	29.7446	9720500000	196
F7FU98;U3CPH1	FCSK;FUK	FCSK;FUK	29.7871	29.6042	29.6778	29.804	29.5893	29.6348	29.8464	29.6806	29.7508	29.8195	9719700000	385
F7HJT0;A0A5F4WAT8	CYC1	CYC1	29.5173	29.8572	29.6466	29.8222	29.8438	29.6049	29.6893	29.8348	29.6288	29.8297	9713000000	154
A0A2R8M9C9;U3DJT3;F7IG57;U3EFP1	SUMO2;SUMO3	SUMO2;SUMO3	29.5619	29.7847	29.6788	29.8028	30.0969	29.5645	29.8849	29.8011	29.6219	29.4962	9701000000	23
U3ASQ5;F6UCC7;A0A2R8PJD4;A0A2R8MDZ1	DYNLL1;LOC100398965;LOC100405332	DYNLL1	29.6488	29.8538	29.6241	29.8153	29.695	29.9297	29.6801	29.6333	29.8563	29.5196	9691100000	33
U3CGE3;U3BBK3;F6T5B6;F6SUW5	TNPO3	TNPO3	29.6524	29.588	29.7881	29.8863	29.5672	29.757	29.5279	29.6885	29.5928	29.3945	9649100000	260
F7IKN3;A0A2R8PJM1;U3C472	GTSF1	GTSF1	29.85	29.3705	29.6041	29.8848	29.6068	30.0069	29.8451	29.7105	29.4446	29.8815	9638400000	120
U3B1Q3;A0A5F4VZ59	HN1;JPT1	HN1;JPT1	30.2026	29.1835	29.5474	29.7478	29.3555	29.8036	30.164	29.5177	28.9162	29.4972	9637800000	111
F7IL56	MLEC	MLEC	29.7007	29.8602	29.765	29.6572	29.5866	29.6389	29.4721	29.7509	29.4155	29.7031	9629700000	169
F7EGR4;A0A5F4VY09	RAE1	RAE1	29.6396	29.6037	29.6943	29.8934	29.7275	29.8731	29.7027	29.642	29.7346	29.5179	9624200000	168
F7I066;F7I069;F7I071	YBX3	YBX1	29.8628	29.3706	29.501	29.9231	29.457	29.4987	30.1871	29.2936	29.1749	29.3101	9611500000	209
B0KWD5	TDRKH	TDRKH	29.7811	29.6929	29.7948	29.7049	29.8092	29.8789	29.9832	29.4519	29.1846	29.4287	9578100000	246
F7ICJ0;A0A5F4WHF4	EIF5	EIF5	29.9982	29.677	29.6768	29.8914	29.6149	29.8282	29.5442	29.5192	29.3942	29.585	9553500000	179
F7ASR5;F7AIT2	PAK2	PAK2	29.8143	29.4417	29.543	29.7026	29.721	29.823	29.9449	29.7006	29.7969	29.6713	9529500000	217
F6TP83;F7HSM0	SMARCA5	SMARCA5	29.7238	29.7255	29.5466	29.874	29.7835	29.5313	29.8253	29.7592	29.4891	29.7024	9516700000	335
F6WCF3	PNMA5	PNMA5	29.9031	29.6697	29.4998	29.7701	29.6871	29.8968	29.6408	29.6357	29.6764	29.6097	9512100000	200
A0A5K1U0P4;F7GUY3;F7GUX0	FGG	FGG	27.8704	29.4217	29.4743	28.2822	29.9008	28.5537	30.2186	29.7923	30.2697	30.6727	9511900000	209
U3BCS5;U3C6F8	GNB1	GNB1	29.6669	29.8176	29.5909	29.7111	29.6421	29.7654	29.3784	29.5974	30.1143	29.5088	9503300000	133
U3FQC9;A0A2R8MRP8;A0A2R8MLU5	CARHSP1	CARHSP1	29.7796	29.4277	29.8271	29.6277	29.6173	29.7456	29.7039	29.647	29.7255	29.7784	9475500000	117
F7EJ37;A0A2R8NAI0;A0A5F4VZ22;A0A5F4W4C9;F7E0S4;A0A5F4VVA1;A0A5F4VVL2;A0A5F4WHH5;A0A2R8N4W6;A0A2R8MUA9;A0A2R8MTK8;F7E8N0	RPL23A	RPL23A	28.9016	29.6549	29.6126	29.2455	29.7345	28.809	29.765	30.0674	29.6767	29.6624	9420200000	124
F7AIN6	SLC16A1	SLC16A1	29.4263	29.4295	29.6445	29.6029	29.3602	29.534	29.6503	29.6532	28.9208	29.6932	9408500000	132
U3BW63;F7IKX7	PSMB2	PSMB2	29.6433	29.5464	29.6367	29.7008	29.6957	29.6984	29.5886	29.4857	29.661	29.7498	9408100000	168
U3BXM6;F6U0L1;F6TQ78;F6U0G9;F6Q1Q2	DNM1L	DNM1L	29.7437	29.4542	29.6939	29.7101	29.7528	29.6671	29.7929	29.756	29.5422	29.6569	9380600000	378
U3DNE9;A0A2R8N9Z5;F7AUB1	DYNC1LI1	DYNC1LI1	29.7754	29.5905	29.7012	29.5697	29.7798	29.7196	29.5607	29.6227	29.5081	29.7498	9366000000	257
U3CME2;A0A5F4W0J6;U3C4G8	MARS	MARS	29.8199	29.5252	29.7931	29.577	29.5626	29.7301	29.6305	29.6972	29.4779	29.7109	9358700000	309
F7A4N0;U3D7P2;A0A2R8MIX2;A0A2R8MJL3	ATOX1	ATOX1	30.0895	29.6094	29.7183	29.6415	29.2922	29.6727	29.6912	29.4663	29.7544	29.6801	9333500000	141
F7DMA8;U3EX45	HP1BP3	HP1BP3	28.8781	29.3336	29.6725	29.38	29.7543	27.9094	30.0897	30.0116	30.2366	29.9389	9328700000	212
A0A2R8MPS4	GSPT1	GSPT1;GSPT2	29.8014	29.4834	29.5586	29.8466	29.6103	29.8562	29.719	29.6308	29.5106	29.56	9323100000	210
F6QX14;F6UL50;A0A5F4W0J9;A0A5F4WMG4	BZW1	BZW1	29.706	29.4494	29.7242	29.8561	29.6292	29.8495	29.6345	29.6583	29.5385	29.6834	9321400000	203
F7BGN1;F7BX24	LYPD4	LYPD4	29.4231	29.6649	29.6129	29.9512	29.5497	29.5348	29.3322	29.5926	28.9374	29.4326	9308800000	135
U3EK93;F7GKA6;A0A2R8MNH8;F7A1W3	SUCLG2	SUCLG2	29.2685	29.8344	29.751	29.6234	29.742	29.3345	29.7732	29.6446	29.9275	29.6979	9295400000	193
A0A5F4WBB8;F7IGY9;A0A5F4VTH7;A0A5F4VS40;A0A2R8MDA3;A0A2R8MLP9	TTN	TTN	28.4194	28.7725	28.9918	28.1955	28.6483	28.653	31.795	28.9054	28.7944	30.6542	9264200000	238
A0A2R8M465;U3DT63;F7HM68	PDK3	PDK3	29.7331	29.5187	29.5462	29.6438	29.4921	29.629	29.6598	29.8544	29.7285	29.7473	9240900000	181
F6QBX3	LGALS3	LGALS3	29.4618	29.8223	29.6114	29.3897	29.7412	28.9156	29.8615	29.3517	30.3629	29.5493	9215400000	122
U3BEK0	TUBB4B	TUBB4B	30.083	29.4233	29.2413	30.0757	29.0853	29.5313	30.2209	29.3617	29.7089	29.26	9188900000	99
F7IMN0;F7IKC6;F7IMN1;U3EAH7;U3CS33;U3AY96	SLC3A2	SLC3A2	29.2104	29.5244	29.4273	29.3365	29.4883	29.5515	29.8554	29.4495	29.549	30.1159	9182200000	209
F6ZGY9	PGLS	PGLS	29.7754	29.6067	29.6106	29.7114	29.49	29.834	29.6727	29.4659	29.7795	29.4468	9180400000	163
U3BQ10;A0A2R8M4H2	CKM	CKM	NaN	NaN	NaN	NaN	26.8375	NaN	32.9927	NaN	29.6113	NaN	9159100000	77
U3EUE9;U3FUY8;F6UIV3;F6ZCQ8;A0A2R8MUJ2	AP1M1	AP1M1	29.8046	29.4684	29.502	29.8674	29.436	29.8651	29.6064	29.5261	29.4022	29.705	9141600000	226
F7I424;H9KXQ3	RPL27	RPL27	29.298	29.4397	29.8939	29.6783	29.913	28.6565	29.6464	30.0721	29.8212	29.4899	9139500000	110
U3B5C6;U3E713;A0A2R8M4M2	GPS1	GPS1	29.5272	29.3472	29.5576	29.8788	29.4322	29.7958	29.5955	29.5704	29.6177	29.6627	9131500000	228
F7I2A1;A0A2R8ND43;A0A2R8P3C6;A0A2R8P8E5	PSMD10	PSMD10	29.8187	29.701	29.4181	29.7386	29.6264	29.9167	29.4799	29.5378	29.6124	29.6307	9129600000	142
U3D4Z9;A0A2R8MM09;F6S2S4	ARCN1	ARCN1	29.8331	29.6134	29.6058	29.4931	29.5426	29.648	29.4894	29.5325	29.5989	29.6761	9118500000	280
F7IAE6	TMEM205	TMEM205	29.3011	29.719	29.754	29.4479	29.6254	29.73	29.2812	29.5767	29.263	29.2452	9104600000	114
F7HB70;A0A5F4WLD2	UBQLN1	UBQLN1	29.6849	29.7289	29.6402	29.6798	29.5593	29.7593	29.6685	29.4991	29.55	29.6273	9100400000	223
F7IP12	FH	FH	29.6712	29.8638	29.6496	29.7475	29.4626	29.5333	29.6015	29.3452	29.7067	29.3852	9078300000	187
F7IM76	N/A	TMEM43	29.6356	29.6237	29.5324	29.681	29.727	29.542	29.7176	29.594	29.5795	29.5148	9065400000	212
U3C7X7;U3BVZ6;F6VNL9;A0A2R8M4W6;F7GNW8	RAC1	RAC1;RAC3	29.3618	29.4526	29.6776	29.7453	29.6787	29.437	29.4746	29.7155	29.4536	29.6536	9064900000	115
U3DTF2;F6ZVZ4;F7IR00	MPP6	MPP6	29.8681	29.4455	29.6533	29.7522	29.7803	29.9575	29.2696	29.5114	29.4849	29.501	9054100000	240
U3F1T9;A0A5F4W395	CALR	CALR	NaN	30.9028	29.6471	30.1332	28.7454	29.6022	NaN	29.8213	29.9765	29.2974	9006100000	26
F7ERU6	LAMA2	LAMA2	28.4254	31.4413	29.705	28.8153	28.5541	29.077	28.3338	29.5543	26.7081	29.775	9001500000	285
U3EYG2;F7GEF9;F7HJ38;F7H8Q5;U3DFD8;F7HJ35;F7H8N9;F7EI46;F7HDU8	SEPT9;SEPTIN9	SEPT9;SEPTIN9	29.4718	29.3398	29.6335	29.6068	29.4147	29.3541	29.6703	29.6219	30.0255	29.8449	8999600000	236
U3C2I1;A0A2R8N078;A0A2R8MPI6;A0A2R8PN73;A0A5F4WAE1	ACTL6A	ACTL6A	29.8363	29.5667	29.6061	29.6714	29.6222	29.9063	29.5969	29.3281	29.5301	29.675	8983600000	209
U3BG80;F7E2P4;F6QUM6	UGP2	UGP2	29.6586	29.4132	29.586	29.5157	29.534	29.5091	29.889	29.6057	29.6596	29.6466	8968800000	221
F7FTZ3	CETN1	CETN1	29.3328	29.7879	29.5036	29.4804	30.0025	29.5576	29.1253	29.8076	28.8365	29.4942	8966500000	150
U3DAK5;U3BRB5;A0A5F4VTX5	HNRNPAB	HNRNPAB	29.6711	29.6408	29.486	29.7355	29.4938	29.601	29.9137	29.4004	29.585	29.421	8960800000	171
F7HBT1	N/A	PFKL	29.6607	29.3859	29.7272	29.6873	29.3189	29.7569	29.5671	29.7139	29.6305	29.7099	8947800000	163
U3BQS3;A0A2R8P7V0	SND1	SND1	29.5798	29.6318	29.5729	29.6278	29.5752	29.461	29.6195	29.5192	29.7351	29.6248	8942000000	327
U3CTN3;Q9BDJ3;A0A6D5HM86;A0A2R8MF87	TXN	TXN	29.6806	29.5331	29.5129	29.5998	29.6234	29.3833	29.8271	29.5942	29.9387	29.546	8940800000	89
F7IT70;A0A5F4VXJ7	PDIA5	PDIA5	29.5699	29.6279	29.7059	29.6774	29.4494	29.3643	29.3062	29.6438	29.3582	29.9698	8940300000	263
A0A2R8M3X7;F7HKW4	RPS17	RPS17	29.5627	29.5142	29.7694	29.5972	29.6336	29.2059	29.566	29.795	29.5902	29.7202	8933000000	135
U3BE33;U3DLA5;F7I371	IARS2	IARS2	29.5785	29.5192	29.7935	29.8686	29.6426	29.6055	29.4791	29.156	29.4348	29.9193	8924600000	326
F6Q862;A0A5F4WH59	N/A	RAB5C	29.5976	29.5192	29.6419	29.6622	29.4914	29.5673	29.8263	29.5967	29.6429	29.6317	8915000000	138
U3EZ43;F7CD03	GMFB	GMFB	29.629	29.4462	29.4505	29.6873	29.4761	29.8334	29.3521	29.5884	29.7017	29.46	8911600000	152
U3FHM6;U3CWN2;F7ILN8	PUF60	PUF60	29.7132	29.5628	29.4933	29.7164	29.5834	29.6887	29.5659	29.4741	29.6772	29.4299	8904200000	233
U3BHB6;U3DEP7;U3D5V6;U3EDD7;U3E2X7;A0A2R8MTV4;U3F3Z1;U3EMW0;A0A2R8MQW3;U3EVH7	ALYREF	ALYREF	29.8581	29.6398	29.6919	29.8658	29.7768	29.1229	29.5252	29.4488	29.514	29.568	8903100000	137
F7FU68	FGB	FGB	28.1878	29.3265	29.4094	28.0122	29.7829	28.4161	30.2159	29.639	30.2349	30.6426	8895200000	154
A0A2R8MUK7;U3FWU9;U3BNB3;A0A5F4WM42	PPIF	PPIF	29.9421	29.384	29.5422	29.4707	29.2676	29.7997	29.4046	29.5948	29.7155	29.8051	8860200000	88
F7H125	CNPY2	CNPY2	29.475	29.5508	29.5451	29.6359	29.487	29.3948	29.5154	29.3888	29.5132	29.7347	8849200000	139
F7HJB9	LRIF1	LRIF1	29.692	NaN	29.518	NaN	NaN	NaN	NaN	29.5767	29.7488	NaN	8844900000	7
F7HAU7;A0A2R8PJ85;A0A2R8M4B7;A0A2R8MSK5	LOC103787196;RPS15A	RPS15A	29.6196	29.5257	29.6569	29.6202	29.5497	29.5363	29.6631	29.6576	29.5128	29.456	8811900000	73
F7DT53	CRK	CRK	29.7195	29.4681	29.5075	29.5126	29.3698	29.6452	29.6098	29.5008	29.7422	29.5284	8788800000	204
A0A2R8M4M8;F7EEH4	MYDGF	MYDGF	29.5416	29.7271	29.681	29.5922	29.6135	29.3819	29.2544	29.6408	29.5922	29.7305	8787900000	73
F7IQK8	SDHB	SDHB	29.3847	29.5618	29.6674	29.6213	29.6316	29.6522	29.5576	29.5835	29.6646	29.5742	8770300000	139
B0KWK7;F6YKT0;A0A2R8MBC1;F6YKE6	EHD1	EHD1	29.5955	29.4442	29.6486	29.5363	29.6042	29.65	29.4807	29.6546	29.6785	29.473	8769200000	246
U3E5Q1;U3FQL8;U3EZ45;U3C8B1;U3ARI0;F6XF01	CRELD2	CRELD2	29.4211	29.4032	29.629	29.4913	29.6702	29.5299	29.7843	29.5893	29.443	29.3438	8767700000	96
U3EHE1;A0A2R8M4E3;F7DWL8;A0A2R8NCA5	TRAPPC3	TRAPPC3	29.4512	29.6702	29.5382	29.6026	29.629	29.9379	29.358	29.6426	29.3017	29.5183	8767500000	105
A0A5F4WIP2;U3DCX0;F7IR06	CPQ	CPQ	29.5021	29.3497	29.4936	29.3465	29.6355	29.7502	29.3787	29.5963	29.4765	29.8683	8766000000	138
F7CPC5;U3D734;F7CP88	ATL3	ATL3	29.6067	29.787	29.5341	29.687	29.4603	29.6275	29.3848	29.4962	29.4596	29.5459	8755400000	248
U3DCW8;F7IDA3;U3DIC3;U3BMM8;U3F3L3;U3BP69;F7IB29;A0A2R8MI34;U3D219;A0A2R8MW09;F7I428;F7ISG9	SEC31A	SEC31A	29.6081	29.475	29.5105	29.5973	29.477	29.6941	29.4368	29.5617	29.5514	29.6082	8745400000	312
F6RL52	ESYT1	ESYT1	29.2973	29.7919	29.5786	29.5434	29.4335	29.5551	29.6506	29.4365	29.6365	29.5607	8744500000	387
F7I0Y7;U3D778;F7I111	KIAA1324	KIAA1324	29.8343	29.357	29.5472	29.6949	29.4545	30.0058	29.4419	29.2624	29.0759	29.8931	8736600000	156
U3D585	CBR1	CBR1	29.341	29.4286	29.4029	29.4042	29.7043	29.5968	29.9828	29.6213	29.4989	29.7124	8719000000	192
U3BLP7;U3E3J0	HIBADH	HIBADH	29.574	29.7705	29.5529	29.6069	29.4517	29.4666	29.4612	29.5456	29.7113	29.5227	8681300000	141
F7HYR5;U3E4L1;A0A5F4W710	FARSB	FARSB	29.5024	29.3821	29.5535	29.828	29.69	29.7584	29.4457	29.548	29.4023	29.5067	8673200000	210
F7F2S5;F7FFW8	ACIN1	ACIN1	29.6632	29.5398	29.3794	29.4669	29.5439	29.6442	29.4801	29.4473	29.3716	29.3056	8672400000	281
F7A2G4	MSH2	MSH2	29.6816	29.2847	29.5581	29.6561	29.5477	29.6958	29.6102	29.5275	29.3956	29.6201	8663900000	328
F7IT18;A0A2R8P1H5;F7HPU5;A0A5F4VYM1;A0A5F4W003	IGSF1	IGSF1	29.6323	29.7073	29.7953	29.6815	29.3671	29.8466	29.3801	29.432	28.9398	29.3923	8662800000	232
U3BW72;A0A5F4W643;F6TUB8;A0A5F4W2H7	ALAD	ALAD	29.5961	29.2025	29.3135	29.5961	29.6165	29.816	29.696	29.6904	29.4687	29.5878	8616300000	210
A0A2R8PL04;U3BLA7;F7H7J1	ECHS1	ECHS1	29.1703	29.1446	30.0605	29.2069	29.5596	29.0064	29.2787	29.1011	30.2796	30.0373	8609400000	191
A0A5F4VYN0;F7IB69	RRBP1	RRBP1	29.4502	29.5419	29.4434	29.5487	29.5632	29.2403	29.7052	29.343	29.7171	29.6652	8605400000	317
F6WGQ1	SYCE1L	SYCE1L	29.7879	29.2852	29.6135	29.7583	29.5362	29.792	29.4702	29.5367	28.987	29.7131	8588700000	143
U3BVP9;A0A5K1U2D7;F7HWN4;F6SIW9;F6SI17;F7HHK6;F7HTQ3	CALD1	CALD1	29.0332	29.3669	28.9542	28.9462	29.3908	28.8501	30.1761	29.5567	30.2791	29.7547	8583900000	162
A0A2R8PE39;U3F228;U3EKL5	TRAP1	TRAP1	29.6204	29.457	29.607	29.7821	29.3744	29.1775	29.5279	29.413	29.4773	29.5681	8580600000	275
F7I2Y6;A0A2R8MHQ7;A0A2R8N545	SEPHS1	SEPHS1	29.7479	29.4658	29.4394	29.6206	29.5353	29.6035	29.6212	29.3905	29.5057	29.5244	8578900000	231
U3DX24;U3EHN3	ARPC1B	ARPC1B	29.4271	29.4132	29.6702	29.3311	29.3126	29.3733	29.32	29.5554	29.7472	29.7463	8573200000	132
F6UWU7;F6TWC0;A0A2R8MAY6;A0A2R8PAQ9	UBE2V2	UBE2V2	29.6765	29.362	29.4717	29.6705	29.4404	29.7167	29.7655	29.5701	29.4685	29.4215	8571000000	81
F7IH18;F6S6F4	SNX2	SNX2	29.703	29.388	29.3935	29.3392	29.4363	29.451	29.6542	29.4769	29.5749	29.5592	8539000000	217
F6V047;F6SQA8	ASS1	ASS1	29.7571	29.4	29.2305	29.0429	29.1612	29.5961	29.581	29.7894	29.5178	29.8883	8514700000	237
U3EBH3;U3CLE4	RBM3	RBM3	29.605	29.6649	29.5567	29.4722	29.2094	29.4467	29.7822	29.3469	29.5917	29.0989	8514100000	148
U3BKZ4;A0A5F4W0Y4	KPNA3	KPNA3	29.6065	29.6586	29.4134	29.5387	29.4875	29.6059	29.157	29.41	29.4652	29.5042	8507500000	224
F6XY54;A0A2R8MYM2;A0A2R8P8J9	ARF4	ARF4	29.4348	29.5182	29.5215	29.5653	29.352	29.6146	29.6923	29.4741	29.4741	29.7437	8499900000	90
U3FCF5;U3D7F0;U3CHG7;F7DTN0;F7DT63	LARS;LARS1	LARS	29.475	29.4492	29.6061	29.6312	29.4431	29.6722	29.3688	29.541	29.4358	29.6126	8497900000	385
U3FN99;A0A5F4WHD2	ATAD1	ATAD1	29.5502	29.5966	29.7064	29.669	29.4146	29.3559	29.5568	29.5522	29.4909	29.3366	8495800000	201
U3D692;F7IFE2;A0A5F4W8P5	TGFBI	TGFBI	28.5813	29.9378	27.9455	28.7234	29.5734	28.5815	30.1653	30.2291	30.077	29.7066	8484100000	243
F7DVP5;A0A5F4VTA6	LETM1	LETM1	29.2673	29.5366	29.625	29.5377	29.39	29.2684	29.4079	29.6635	29.3999	29.6544	8480600000	262
F7IL52;A0A5F4VS72;A0A5F4WL84	ANXA1	ANXA1	29.1033	29.624	29.4283	29.0215	29.6299	28.5662	29.9874	29.4741	30.4453	29.4336	8477900000	208
U3DH76;U3BG69	NDUFV1	NDUFV1	29.6119	29.4913	29.5584	29.5104	29.5655	29.4919	29.5594	29.5358	29.5772	29.4254	8470000000	239
A0A2R8M2V6;U3EB21;U3DJM6;F6Q812;A0A2R8MMW5	EIF1	EIF1	29.7334	29.66	29.5281	29.5461	29.7098	29.6978	29.4501	29.3118	29.2656	29.4262	8450800000	156
F7IE69;F7IGQ1	RPS21	RPS21	29.6183	29.4942	29.4259	29.4132	29.6848	29.408	29.4048	29.4754	29.642	29.17	8440300000	117
U3FUZ0;F6YKX5;A0A5F4WJ55;A0A5F4VZQ9	ABCE1	ABCE1	29.5017	29.4567	29.5185	29.5237	29.4911	29.7072	29.5026	29.5043	29.3537	29.5364	8439100000	280
A0A2R8PMU4	TNP2	TNP2	29.046	28.1923	29.4944	30.6026	29.7384	29.016	26.6389	29.0933	29.4683	28.0431	8431000000	81
U3B7U7;Q28337	PRM2	PRM2	29.7687	28.0508	29.4267	29.6086	29.5252	29.5125	28.7159	29.2151	30.7721	28.8879	8415100000	26
F7AWP3;F6ZW21	P4HA1	P4HA1	29.7491	29.5613	29.1541	29.7344	29.6209	29.6398	29.4143	29.3566	29.5684	29.1113	8414200000	234
A0A2R8MPE4;A0A2R8PKJ8;F6WL53	ATP5PF	ATP5PF	29.4082	29.6105	29.6109	29.282	29.4528	29.4385	29.774	29.3759	29.5775	29.4211	8398200000	82
U3FJY1;U3DQG4;F7E059	NUP133	NUP133	29.4708	29.5201	29.5011	29.6503	29.3562	29.6958	29.597	29.5669	29.3389	29.4357	8380200000	349
U3E6X2;F7H7X3	SEC23IP	SEC23IP	29.4877	29.3993	29.5276	29.5603	29.555	29.6518	29.321	29.5701	29.4418	29.5535	8378800000	254
U3C0I9;A0A5F4W9A1;F6TG08	GLUD1	GLUD1	29.221	29.7936	29.4984	29.5066	29.5696	29.3638	29.4994	29.1378	29.878	29.258	8373600000	184
U3DSB3;F7D867	SNRNP70	SNRNP70	29.7361	29.4473	29.458	29.6387	29.4561	29.5193	29.4176	29.4095	29.2932	29.3592	8369600000	161
U3B9L6;F7IEK6	NAA15	NAA15	29.4863	29.3718	29.5477	29.5872	29.4615	29.4694	29.5351	29.3651	29.2112	29.6564	8336900000	288
F7FGI3	S100A10	S100A10	29.7465	30.0278	28.7244	29.2557	29.3652	28.7889	29.4911	29.3337	30.3014	29.067	8319800000	99
U3DYE4;A0A2R8MM08	LTA4H	LTA4H	29.4912	29.3528	29.6665	29.5083	29.3976	29.5577	29.3979	29.3781	29.4646	29.5414	8286200000	244
U3CKF0;A0A5F4WD55	EFHD2	EFHD2	29.3494	29.5348	29.5394	29.283	29.4121	29.5884	29.2331	29.6177	29.3125	29.6034	8280400000	175
U3DP47;U3CCE2;A0A5K1TXB6;A0A2R8MET3	APEH	APEH	29.5868	29.3236	29.5654	29.5772	29.4591	29.3127	29.6729	29.46	29.3168	29.718	8279200000	209
F7IKD6	COL4A4	COL4A4	27.6101	29.3932	29.3268	26.9184	28.8077	28.9224	28.72	30.8736	29.2123	30.1984	8260900000	85
A0A5F4W8Z4;A0A2R8MDC7	FBL	FBL	29.1572	29.456	29.5098	29.4631	29.3824	29.3543	29.6753	29.5891	29.5177	29.49	8256500000	138
F7GAR2;A0A5F4WDR1;U3ECV0	MYL1	MYL1	NaN	NaN	NaN	NaN	NaN	NaN	32.4943	NaN	28.9385	NaN	8240600000	66
F7IFZ7;F6SU62;F7ACH3	CUL2	CUL2	29.4901	29.3973	29.5051	29.553	29.3573	29.6178	29.3878	29.2257	29.3822	29.5	8211300000	336
F7IQK7	ACBD6	ACBD6	29.4384	29.2323	29.4438	29.3846	29.5607	29.7285	29.2742	29.4157	29.195	29.3517	8171100000	208
U3B7L1;U3E7P5;F7DE21;U3F8Z2;U3D0V7;F7DGV5;A0A5F4W8H7;A0A5F4WIF1	SNRPB;SNRPN	SNRPB;SNRPN	29.3223	29.3688	29.3297	29.3467	29.3339	29.4151	29.2638	29.4173	29.286	28.9982	8166600000	112
F6WYB8;A0A2R8MSQ7	NACA	NACA	29.6291	29.209	29.4344	29.5008	29.5012	29.5964	29.5122	29.3615	29.4526	29.5334	8156800000	78
F7C5B3;U3BLG8;F7C5F9	SART3	SART3	29.4117	29.438	29.4543	29.626	29.3969	29.6407	29.4724	29.3958	29.3824	29.5201	8156100000	309
F7IH12;U3FCS8;A0A2R8MP81	RPS13	RPS13	28.8625	29.0139	29.8633	29.1575	29.5588	28.363	29.7837	29.9498	29.3885	29.8032	8128800000	129
H1AAP6;A0A5F4WL69;H1AA04	TTR	TTR	29.3672	28.9727	28.687	29.6116	30.0383	28.8286	29.5376	29.1919	30.0112	29.2828	8115400000	139
U3DSJ6	FABP5	FABP5	29.8431	28.8234	29.5041	29.4111	29.1857	29.2757	29.6452	29.3057	29.5169	29.2048	8093700000	96
U3DUM8;F6W0V7;F6W0P4;A0A5F4VSZ6;A0A5F4VSU2	ADH5	ADH5	29.6769	29.3223	29.4725	29.5921	29.2089	29.5627	29.507	29.3169	29.6084	29.3927	8089700000	136
U3FR70;F7IGH4;A0A5F4VYA1	ACADS	ACADS	29.1399	29.6464	29.5992	29.6034	29.5675	29.4483	29.2079	29.3307	29.4271	29.5292	8063100000	170
A0A2R8N8T2;A0A2R8MCN7	AHSA1	AHSA1	29.543	29.2112	29.4686	29.6194	29.4773	29.6315	29.5052	29.2774	29.4195	29.334	8061300000	176
U3DTS7;F7IP11	COPG1	COPG1	29.4104	29.3774	29.4654	29.5072	29.3686	29.5718	29.4872	29.474	29.4219	29.506	8058400000	341
A0A5K1VSZ4;F7I2W2;F7I2W0	CAPNS1	CAPNS1	29.3342	29.3197	29.2376	29.3028	29.3139	29.4442	29.1552	29.3737	29.5585	29.6513	8039500000	158
F7HD82;U3E826;A0A5F4WKB6;A0A5F4WFW7;U3FT68;U3F670;U3DZ56;A0A5F4VTC9	TTC21B	TTC21B	29.5659	29.1775	29.4819	29.5902	29.4127	29.9113	29.6492	29.2844	29.0552	29.4017	8034800000	317
F7E3K2	GLB1	GLB1	29.341	29.7203	29.6775	29.1974	29.1871	29.4511	29.1504	29.2811	29.391	29.3949	8026300000	219
U3DKZ4;A0A2R8M7R5;U3BWM8;A0A2R8MI22;F6XQN9	AK2	AK2	29.5121	29.4232	29.4821	29.4338	29.5863	29.4809	29.4367	29.319	29.2638	29.3515	8025100000	182
F6Q3N9;F7HMB9;A0A5F4WE69;A0A5F4W728;A0A2R8MZW7;A0A5F4WHF1;A0A5F4WJW2;A0A2R8MJS6;A0A2R8P1E4	RPL17	RPL17	28.6683	28.752	29.8078	29.0613	29.6611	27.909	29.6402	29.9721	29.57	29.6394	8024900000	119
U3D3R8;F7IRX3	COX5B	COX5B	29.4592	29.2036	29.4257	29.3451	29.4009	29.5303	29.8151	29.4387	29.4553	29.2921	8014600000	76
U3DG08;U3CWD2;A0A2R8MWN0	CENPV	CENPV	29.3614	29.4547	29.4066	29.395	29.3215	28.9487	29.3848	29.4607	29.1851	29.3099	7985900000	134
F7BY16;U3AQP6;U3B8E9;F6VED4	SULT1C2	SULT1C2	28.571	NaN	NaN	28.4454	NaN	NaN	NaN	NaN	NaN	NaN	7979800000	3
U3FHD8;F7HK61;U3FCT3	IARS;IARS1	IARS	29.4504	29.4298	29.4161	29.4019	29.3891	29.5463	29.4158	29.423	29.4716	29.4161	7979300000	316
F6WCH0;A0A2R8MZE1	SAR1A	SAR1A	29.3791	29.5532	29.5729	29.5466	29.3601	29.5239	29.2887	29.4057	29.2696	29.5069	7978800000	158
U3DW54;F6T3P3;F6STD1;A0A2R8M3Y1	ACSS1	ACSS1	29.4007	29.5636	29.5742	29.3726	29.2353	29.4077	29.536	29.3878	29.3095	29.3911	7976500000	207
F7HXH1	PGAM2	PGAM2	29.5893	29.0642	29.3061	29.76	29.418	29.2718	29.586	29.669	29.0074	29.3876	7960800000	69
U3B7C5	BPNT1	BPNT1	29.1987	29.2795	29.5726	29.7596	28.9926	29.3796	29.147	29.6526	29.2558	29.659	7925800000	168
F7IEU5	IDH2	IDH2	29.4264	29.3804	28.9299	29.0999	28.993	29.4122	30.1032	29.1991	29.8173	29.2887	7886200000	237
F7EZS1;A0A5F4VYC3	C10H15orf48;C15orf48	C15orf48	29.727	29.1992	29.4672	29.5192	29.316	29.5853	29.4759	29.4491	29.045	29.4789	7862500000	72
U3CV65;F6RV55;A0A5F4VTI4	GNPDA1	GNPDA1	29.4653	29.5172	29.3364	29.5827	29.3361	29.4503	29.3869	29.4286	29.3192	29.3377	7850100000	165
U3CQY4;F7I2Z0	THUMPD1	THUMPD1	29.4477	29.263	29.4022	29.6386	29.2079	29.5111	29.6475	29.3067	29.2024	29.3836	7847700000	161
F7IH71;F7IJM5	NUCB2	NUCB2	29.5959	29.3692	29.2596	29.4097	29.3828	29.2699	29.2848	29.3924	29.2641	29.3162	7834300000	222
A0A5F4WK43;F7CLQ7	LOC100415579	PAGE5;PAGE2;PAGE2B	29.3844	29.3643	29.3464	29.3817	29.8019	29.4498	29.4917	29.3589	29.3454	28.9184	7829500000	64
U3BL02	SRSF9	SRSF9	29.5079	29.447	29.2107	29.3121	29.4658	29.4566	29.2811	29.3389	29.5862	29.0567	7819900000	123
F7I4M1	PDHA2	PDHA2	29.7305	29.3906	29.3511	29.5473	29.4315	29.6285	29.1705	29.3508	28.908	29.5046	7816900000	147
F7I120	SUPT16H	SUPT16H	29.4242	29.4825	29.3638	29.4686	29.4961	29.573	29.3338	29.3232	29.3829	29.3533	7811500000	219
A0A5F4W6R0;A0A2R8MNC4;F7E7I2;A0A5F4WA08	N/A	RPL7A	28.0258	28.3086	29.7704	29.0356	29.4915	27.1805	29.5056	30.2687	29.5791	29.7773	7810600000	141
F6XZ20;U3FLX4;U3E9H7	PPP2CA	PPP2CA	29.5425	29.2728	29.4185	29.4583	29.2846	29.4289	29.5103	29.4733	29.3098	29.4237	7804300000	137
A0A5F4W0F1	N/A	PFKM	29.5656	29.259	29.4759	29.4006	29.1858	29.5311	29.4855	29.5301	29.286	29.3066	7800400000	100
U3FLL5;U3ES75;A0A5K1V4S2;U3FQU8	TNPO2	TNPO2	29.319	29.4155	29.466	29.6211	29.39	29.4621	29.1487	29.4164	29.2199	29.3061	7791400000	194
U3CDK6;A0A5K1V753;A0A5F4WJM6;A0A5F4WAJ7	ILVBL	ILVBL	29.014	29.8858	29.7794	29.957	29.7618	28.9896	28.1867	28.6337	28.9027	29.5676	7785500000	238
F7CRT8;F7CRU5	PSMD5	PSMD5	29.188	29.3648	29.2467	29.3493	29.3849	29.5707	29.3499	29.466	29.6783	29.4729	7764400000	218
F6ZBG2;F6ZBG9;A0A5F4WIM2	SLK	SLK	29.3944	29.1254	29.3738	29.471	29.2557	29.2815	29.4605	29.4106	29.5661	29.4818	7756300000	297
F7CF68	SPACA1	SPACA1	29.7476	29.1954	29.1312	29.6288	29.2295	29.6769	29.0621	29.1137	29.1384	29.4872	7753100000	154
F7DU72;A0A5F4VVV3;A0A5F4WAF2	STT3A	STT3A	29.4649	29.4655	29.3466	29.5804	29.5114	29.3702	29.2699	29.5068	29.1677	29.3472	7751400000	128
U3DHY9;A0A5K1UXY1	SEC13	SEC13	29.4908	29.3538	29.3866	29.3205	29.459	29.5376	29.0502	29.3194	29.5696	29.2543	7746400000	161
F6VZW7;A0A5F4WG82;A0A5F4WHX7	ECH1	ECH1	28.8899	30.0875	29.699	29.5397	29.5951	28.8729	28.9521	28.9031	29.4812	29.2228	7744400000	142
H9KVU2;A0A5F4W0S0;A0A5F4WF05	NHP2L1;SNU13	NHP2L1;SNU13	29.5766	29.5166	29.3262	29.5263	29.1843	29.5336	29.3443	29.1674	29.5643	29.1739	7715700000	93
U3FGT3;U3DJS8;U3CWX7;U3D9Q6;U3CAX3;F7GB09;U3EWJ2;U3DJL3;U3FWF5;U3EL51;F7HCK5;U3F542	TJP1	TJP1	29.2724	29.3788	29.2858	29.3713	29.3075	29.3031	29.4087	29.3057	29.6518	29.3291	7702500000	301
F7HH31	PHPT1	PHPT1	29.3162	29.2789	29.583	29.3855	29.2816	29.3442	29.5416	29.4711	29.2127	29.5052	7694200000	96
U3CLX4;U3DQ20;F7I1C7	SUB1	SUB1	29.4517	29.4522	29.3923	29.5255	29.2554	29.3552	29.5058	29.2946	29.4392	29.3464	7679800000	93
U3DEY7;F7FHS6;F6QVE0;F6R524	UBA3	UBA3	29.5312	29.2938	29.3448	29.5735	29.4863	29.5279	29.4048	29.3148	29.2063	29.2157	7676300000	213
F7DRZ4	RBM8A	RBM8A	29.2981	29.3561	29.4646	29.3326	29.2602	29.234	29.2873	29.0807	29.0978	29.1316	7664200000	120
A0A2R8M355;F6UVA8	NUP205	NUP205	29.2863	29.3564	29.3571	29.4994	29.2774	29.3614	29.3641	29.4482	29.3493	29.3878	7658900000	438
F7IDR2;A0A2R8NEK5	IVD	IVD	29.5135	29.4563	29.7482	29.3329	29.0585	29.1012	29.0194	29.0565	29.5634	29.6285	7658300000	159
A0A2R8PF30	HSBP1	HSBP1	29.6063	29.3034	29.4543	29.4507	29.3149	29.483	29.4238	29.2416	29.0961	29.5094	7651100000	69
U3EU34;U3E2W1;F6XTS7;F6YXR6;F6X617;F6X5S3	DYNC1I2	DYNC1I2	29.4088	29.1603	29.4766	29.4029	29.3915	29.4512	28.9499	29.3708	29.4449	29.2093	7650200000	234
F7IE60;F7HX40;A0A2R8N978	PSMA2	PSMA2	29.606	29.322	29.3075	29.5466	29.2368	29.6142	29.374	29.252	29.4323	29.0688	7645800000	174
F6V3B9;A0A2R8N108	PPP1CB	PPP1CB	29.3633	29.1871	29.2664	29.339	29.3686	29.2573	29.3495	29.316	29.3511	29.421	7640100000	151
F7GRU0;A0A2R8MCM2	NCBP1	NCBP1	29.3519	29.4447	29.4592	29.5347	29.3519	29.416	29.2964	29.3852	29.0914	29.4014	7628300000	278
U3FM72;F7F099	ETF1	ETF1	29.4863	29.2962	29.4013	29.5519	29.272	29.4473	29.4077	29.3176	29.3273	29.2585	7622800000	179
U3CZ86	CPT2	CPT2	29.0899	29.6572	29.4174	29.4099	29.1763	29.2655	29.1225	29.3337	29.4963	29.489	7622400000	275
A0A5F4VSV7;F6UX59;A0A5F4WKI7;A0A5F4WI53	RABGAP1	RABGAP1	29.352	29.2727	29.4412	29.5163	29.2555	29.5114	29.5249	29.2427	29.3468	29.2403	7621900000	193
F7GNR1;A0A5F4WBF8;U3DB66	RPL8	RPL8	28.1623	28.3325	29.7946	28.7944	29.5243	27.1715	29.7346	29.9197	29.519	29.5622	7620700000	132
F6USE3;A0A5F4WDA1;A0A5F4W7D8;A0A5F4W123	ZPBP	ZPBP	29.3583	29.2811	29.4331	29.6379	29.4578	29.5836	29.2213	29.3695	29.1664	29.1575	7603100000	113
U3D8G0;A0A5F4W739	SNRPA	SNRPA	29.2904	29.1354	29.2343	29.5237	29.4278	29.5002	29.5617	29.3502	29.4153	29.3688	7601100000	85
F7GCH1;U3EAV4;U3E1B7	DNM2	DNM2	29.3941	29.2936	29.2898	29.2026	29.2467	29.2827	29.3025	29.4562	29.3101	29.3215	7585100000	264
A2BDJ3	prnd	prnd	28.8405	29.2698	29.773	29.5422	29.2925	29.2574	28.7415	29.6246	29.4218	29.3144	7583700000	69
U3AX53;F6RBV6;F6TXU0	FBLN5	FBLN5	30.0116	30.1822	28.4567	30.0654	29.3309	29.4148	27.2021	28.8176	29.3093	28.6514	7578100000	141
A0A2R8MWT9;U3FMC1;A0A5K1V526	FAM213A;PRXL2A	FAM213A;PRXL2A	29.2394	29.299	29.1974	29.2806	29.3587	29.392	29.5429	29.3998	29.4681	29.3766	7565700000	92
F7HQH0;A0A2R8MA38;F7GQU9	UQCRB	UQCRB	29.1086	29.4724	29.3615	29.2989	29.3663	29.3116	29.4024	29.371	29.4497	29.1963	7563800000	106
F6PQN1	EIF3F	EIF3F	29.4793	29.2241	29.2803	29.564	29.251	29.4091	29.5068	29.2547	29.4829	29.3567	7557900000	146
A0A2R8M463;F7HF06;A0A2R8M767;A0A5F4VRS8;A0A2R8M639;A0A5F4W6Y9;A0A2R8MZE9;F7IBT5;A0A5F4VTW9	N/A	RPS6	28.5071	28.6097	29.4051	29.1297	29.6111	27.6498	29.8345	29.9373	29.6413	29.6854	7547000000	75
U3ASV7;U3D4L8;U3DZQ5	ATP5D	ATP5D	29.0625	29.4331	29.3597	29.2199	29.0918	29.0577	29.4991	29.1375	29.2736	29.0576	7541400000	106
F7EG07	MYH3	MYH3	NaN	NaN	NaN	23.5002	NaN	NaN	32.4406	NaN	30.7686	23.452	7509900000	161
F7HEM5;A0A5F4VT81;A0A5F4VRW3;U3FJ24;A0A5F4W7Y7	F13A1	F13A1	28.916	29.2518	29.6976	28.8571	29.9397	28.6329	29.549	28.7413	29.9854	29.3835	7506400000	220
U3DZB6;A0A5K1TZM7;A0A2R8MGW4;U3FIU7	SSRP1	SSRP1	29.3637	29.5815	29.3468	29.4138	29.3071	29.478	29.2362	29.1925	29.2032	29.1778	7504000000	239
F7EVB9	COL4A3	COL4A3	27.2085	29.3987	29.3176	27.3765	28.6285	28.6947	28.4473	30.8793	29.2642	30.0237	7481300000	100
U3FV86	ARHGAP1	ARHGAP1	29.2796	29.3533	29.2655	29.0743	29.1907	29.2146	29.4346	29.5273	29.6394	29.5478	7478600000	183
F6QGW2	CSRP1	CSRP1	29.036	28.6154	28.2072	28.3939	29.1021	28.7951	30.622	29.1441	30.2898	29.8367	7478200000	119
F7I0W5;A0A5F4VTG2;A0A5F4WHB4	NCOA5	NCOA5	29.369	29.3422	29.3803	29.2962	29.4438	29.522	29.3272	29.3228	29.0952	29.2462	7469600000	169
A0A5F4WAL2	AHSG	AHSG	29.4043	28.8604	29.3257	28.7679	29.5641	29.5113	29.2822	29.2035	29.6075	29.8298	7468300000	131
B0KWJ0;F6R8V6;A0A2R8N882	DES;DNAJB2	DES;DNAJB2	24.9494	25.8599	24.9256	NaN	26.2274	NaN	32.1791	25.3729	30.9503	28.9322	7467300000	96
A0A2R8N1I5;F7INI7;F7INJ3;A0A5F4VYS6;U3EMD9	SRI	SRI	29.2035	29.452	29.1128	29.2814	29.3621	29.2383	29.1348	29.4738	29.9366	29.0537	7459500000	158
A0A2R8MA21;F6RA89	MYL2	MYL2	NaN	NaN	NaN	NaN	NaN	NaN	32.3308	NaN	31.0156	NaN	7444500000	63
A0A2R8MSS6;B0VXF6;A0A2R8PF70;F7GWA8;A0A2R8N8Z9;A0A2R8MFN4;F7IHV9	LOC108588476;LOC108594116;RPS27	RPS27	29.3181	29.1586	29.4771	29.344	29.1756	29.0941	29.5608	29.3547	29.2548	29.5072	7436700000	70
U3CBD1;F7EB50	DNAJA4	DNAJA4	29.4296	29.0013	29.3093	29.4561	29.442	29.3808	28.8619	29.4043	29.22	29.2708	7425400000	194
F7C9V4;A0A2R8PMM0	ANP32A	ANP32A	29.2457	29.11	29.2254	29.1406	29.0742	29.2836	29.2565	28.8662	29.2526	29.0497	7417800000	112
U3DK09;A0A2R8P5H5;A0A5K1VDU6;A0A2R8MLR0;A0A5F4W140	STK39	STK39	29.5597	29.4036	29.2321	29.5204	29.3701	29.5441	29.2325	29.3378	28.7978	29.3263	7411500000	168
U3D7R8;F7GHV0;F7GPP9;F7GPX3	CAPN2	CAPN2	29.4111	29.2674	29.2496	29.3124	29.3111	29.1682	28.7733	29.4482	29.4335	29.806	7404400000	191
F6W664	S100A6	S100A6	28.9754	29.2878	28.9565	29.1729	28.7673	28.8406	29.5966	29.1798	30.5472	29.3346	7403700000	43
U3BZB6;F7F996	MAT2A	MAT2A	29.6382	29.1229	29.1422	29.4143	29.098	29.4558	29.5797	29.2805	29.2546	29.4466	7388900000	126
A0A2R8PA32	RPL23	RPL23	28.9098	28.6968	29.5177	29.273	29.4233	28.3223	29.6644	29.7748	29.6628	29.5099	7388600000	97
F6U6I3;F6PKJ8	IPO7	IPO7	29.1988	29.264	29.3964	29.5148	29.3589	29.2952	29.13	29.3275	29.2439	29.2202	7385800000	302
U3FJP0;F6VLV2;F7HJP7	STXBP2	STXBP2	29.3404	29.0905	29.409	29.3339	29.2823	29.3705	29.1044	29.3293	29.0966	29.43	7382400000	289
F7DNE1	FABP3	FABP3	29.0026	28.9174	29.2374	29.3065	29.1698	29.3333	29.5775	29.5025	29.5295	29.5362	7373200000	117
U3CVU2;U3DHJ0;F7IKX0	PLAA	PLAA	29.274	29.1731	29.3438	29.3567	29.3154	29.2474	29.2451	29.1952	29.3315	29.2856	7361700000	257
U3DX78;A0A5F4WJ29;U3EH21	THRAP3	THRAP3	29.4069	29.4809	29.1716	29.2879	29.3428	29.4352	29.5444	29.1658	29.2086	29.3058	7355300000	164
F7HX33;F7HKD4;F6UIA4;F7HKC6	NPC2	NPC2	29.3178	29.4382	29.0412	29.5258	29.4011	29.4063	29.4636	29.143	29.2083	28.9441	7355200000	69
U3D773;F7GAE3	MSH6	MSH6	29.4112	29.0335	29.385	29.3913	29.285	29.4659	29.4363	29.321	29.2056	29.3255	7352200000	301
F6T2T8;A0A2R8MN90	RPS5	RPS5	29.0076	29.0128	29.5287	29.1409	29.4132	28.9313	29.4279	29.4473	28.892	29.3001	7328400000	179
F7EI23;F7EWG3;U3EIC6	ACTR2	ACTR2	29.4571	29.209	29.2832	29.4121	29.156	29.1543	29.2957	29.4199	29.3056	29.4206	7308700000	134
A0A2R8M4P8;A0A2R8M9P8;F7GTH0;A0A2R8MP85;A0A5F4WA37	N/A	RPL22	28.8825	28.9167	29.6514	29.2606	29.3146	28.5851	29.6321	29.7653	29.3433	29.3655	7277700000	73
F6WQV8	RPL30	RPL30	29.0081	28.9584	29.4844	29.1961	28.9955	28.5779	29.3254	29.4858	29.4548	28.9598	7261100000	131
U3F4S0;U3DVZ9;U3E919;U3DJ78	SRRT	SRRT	29.2019	29.4449	29.3236	29.1101	29.2352	29.3164	29.1555	29.2888	29.247	28.9456	7222500000	236
F7AA32;A0A5F4WCP4;A0A5F4WJZ6	PLG	PLG	29.1305	29.0439	29.4379	28.8802	29.1476	29.2491	29.0818	29.1739	29.8531	29.5431	7215200000	234
F7IC61;A0A2R8M6B8	PNP	PNP	29.3687	29.1786	29.2301	29.3521	29.0581	29.2764	29.3059	29.3305	29.3192	29.4521	7199300000	151
U3EZQ5;U3EQA2;U3CBJ3;A0A5F4VX49	ANXA11	ANXA11	29.0714	29.3824	29.2541	29.2217	29.1672	29.047	29.3601	29.403	29.6077	29.3046	7198700000	168
U3DTY5;F7IBM8;F7GR54;F6YMM8	OLA1	OLA1	29.1524	29.1193	29.3967	29.1794	29.1288	29.2131	29.1785	29.3162	28.9671	29.1635	7171700000	211
U3D410;A0A5F4VV53	TM9SF4	TM9SF4	29.1497	29.1618	29.1834	29.3308	29.3609	29.228	29.0057	29.601	29.2286	29.3797	7158500000	179
F6Z3Y5;F6TYV0	MACF1	KIAA0754;MACF1	29.2546	29.1505	29.291	29.3395	29.1952	29.2335	29.403	29.3151	29.3676	29.3409	7153600000	461
U3CQI5;F6PVM1;U3FUY4;A0A5F4WGD4;U3ECP7;A0A5F4WKP4;A0A5F4WFY1	RAB3GAP2	RAB3GAP2	29.4018	29.162	29.3035	29.3652	29.3262	29.4194	29.4186	29.1573	28.9831	29.2261	7136300000	335
F7I5M6;A0A5F4W7V4	DSTN	DSTN	29.4599	29.0673	29.0214	29.1647	29.3155	29.2381	29.34	29.3209	29.4664	29.2429	7117800000	100
U3FQ43;F6RQB8;A0A2R8M9Q7;A0A2R8M4M7	TFG	TFG	29.3686	29.1683	29.0906	29.2079	29.2478	29.3307	29.333	29.2754	29.2747	29.4841	7093600000	105
B0KWC6	PSMB4	PSMB4	29.2038	29.2652	29.0858	29.4323	29.2167	29.5214	29.3123	29.2104	29.1366	29.0665	7090100000	105
F7IAR2;H9KWS6	COPS5	COPS5	29.2759	29.2621	29.1846	29.372	29.1704	29.3834	28.9817	29.1514	29.2256	29.104	7059000000	226
U3ESP7;F6YK37;U3FKH3;F6QF23;A0A5F4W2H4	DHX30	DHX30	29.2812	29.1305	29.3183	29.265	29.1556	29.1594	29.2544	29.4019	28.9689	29.1641	7005900000	322
F7ICC4	FIS1	FIS1	29.2856	29.133	29.1579	29.3137	29.1061	29.345	29.7135	29.0852	29.4173	29.0596	6996300000	76
U3EZB7;U3DGH1;A0A2R8PKZ8;F7I5S0;F7I853;A0A2R8MFF0;F7I896;A0A5K1ULM0;A0A5F4WEJ8	CADM1	CADM1	29.4769	29.0917	29.2075	29.2326	29.1747	29.3443	29.1305	29.3266	29.0314	29.32	6988500000	157
F6VEE2;A0A2R8M9W1;F7E924	ARL1	ARL1	29.4593	29.115	29.3605	29.3072	29.0785	29.3805	29.2267	29.2232	28.7783	29.357	6982700000	145
F6XCA9;A0A5F4W3T5;A0A2R8NF15;F6XZZ8	STOML2	STOML2	29.2414	29.2315	29.3774	29.2472	29.25	29.1533	29.3194	29.166	29.2349	29.2884	6967700000	166
A0A5F4WDU7;A0A5F4W701;U3D7P5;A0A5F4VQR0;F7CCS9	TPP1	TPP1	28.629	29.0349	29.3217	28.9909	28.8848	28.6057	29.4309	29.4705	29.597	29.7764	6962300000	127
A0A2R8PDK3	SRPRB	SRPRB	29.1725	29.1923	29.1263	29.5888	29.1209	29.1485	29.4782	29.2762	29.0376	29.1175	6957100000	171
A0A2R8PH22	N/A	FGA	26.8845	29.1452	28.8889	27.7082	29.3913	28.3487	30.0125	29.0405	30.0812	30.17	6920400000	144
F7HV59	NNT	NNT	28.9747	29.3888	29.8412	29.278	28.9516	28.9123	29.3937	28.903	28.9299	29.084	6919500000	223
U3FRJ6;F6ZTP4	MYEF2	MYEF2	29.3273	29.3114	29.1373	29.3841	29.3508	29.3931	29.2781	29.1384	29.169	29.1235	6912800000	157
U3FUP8;U3EEI9;F6Z5L4;A0A2R8N7P6;F6Z5Z6	NUP98	NUP98	29.2827	29.2428	29.0592	29.2236	29.2925	29.3229	29.2821	29.2494	29.1884	29.1783	6890800000	308
U3F318;U3F882;A0A2R8M2E2;F7EMM8;U3CYS9;U3B5H4;F7G655;A0A2R8MPK3	BCLAF1	BCLAF1	29.5077	29.2606	29.0554	29.2566	29.0852	29.2447	29.4778	29.1773	28.9442	28.8875	6886200000	166
U3E535;U3D283;A0A5K1VIB5	LAMB1	LAMB1	28.1411	30.2589	29.5209	28.7732	28.4433	28.6895	27.4918	29.645	28.8312	29.268	6886000000	248
U3DY75	RAB21	RAB21	29.1717	29.0858	29.1515	29.2802	29.1143	29.2764	28.9832	29.074	29.0167	29.3402	6871500000	163
A0A5K1VNE3;U3FA38;A0A5F4WCQ2;U3DXX1;U3FN58	OPLAH	OPLAH	29.1886	29.0545	29.216	29.3086	29.156	29.1885	29.6043	29.0915	29.3239	29.1131	6868500000	244
F7DMX3	PPP1R7	PPP1R7	29.3517	29.0927	29.2179	29.2984	29.2655	29.3029	29.2336	29.2063	29.3522	29.0568	6865400000	198
U3ENY9;U3CAH0;F6PW96;A0A5K1VC28	AK1	AK1	29.2197	29.1285	29.2064	29.204	29.7422	29.0851	29.5669	29.3107	28.8479	28.5995	6852600000	123
U3FI54;A0A2R8NFD1;F7ISD8	ETFB	ETFB	28.8758	29.5318	29.1745	29.0433	29.2799	28.949	29.2606	29.0588	29.3187	29.3093	6848100000	124
F6YNV0	HDAC6	HDAC6	29.1819	29.2055	29.1401	29.2866	29.1361	29.4509	29.2589	29.0407	29.0819	29.3004	6844700000	209
U3DF20;F7HGC5;F7IL44	BLVRA	BLVRA	29.3664	29.0909	29.3572	29.1118	29.0262	29.2214	29.2747	29.2065	29.2192	29.2891	6830200000	129
U3EWX0	PCYOX1L	PCYOX1L	29.586	29.0256	29.1913	29.3176	29.2181	29.4656	29.1718	29.1454	28.9971	28.8643	6825800000	115
A0A2R8ME54;U3CYL6;F7DP54	CYB5R2	CYB5R2	29.2886	29.0401	29.5433	29.2787	29.3053	28.9099	28.8983	29.2611	29.0169	29.2633	6817500000	108
U3C1Q3;F7HLD1;U3DH60;U3D2S9;U3FP49;U3CK35;F7ILQ7;F7HVX3	IFT122	IFT122	29.2882	29.1837	29.242	29.2385	29.254	29.6804	29.2572	28.9817	28.8952	29.0822	6806300000	277
F7I7Y5;F7I7W3	REXO5	REXO5	29.3235	29.3521	29.0882	29.2584	28.9831	29.4386	29.2061	29.1218	28.7551	29.2009	6800600000	234
A0A5F4WEF5	PGM3	PGM3	29.4592	29.0655	29.1483	29.2812	29.3144	29.2125	29.1981	28.9433	28.9402	29.2436	6795400000	210
A0A5F4W0Q7;F7H2U9;A0A2R8MAE0	CEP112	CEP112	29.1479	29.0174	29.401	28.5896	29.1843	28.8387	28.9014	29.4562	29.9406	28.8689	6791000000	139
U3B9Z7;F7IPS1	FARSA	FARSA	28.9999	29.1885	29.4498	29.2264	29.212	29.256	29.0755	29.1209	28.9832	29.1523	6767300000	204
F7EAU7;F6ZDN6;A0A5F4VUR2	TRA2B	TRA2B	28.6984	29.7017	29.0047	28.8666	29.4199	28.8349	28.9284	29.1431	28.9157	28.8511	6737900000	127
F7CJG0;U3F0P7;A0A5K1VSA1	NAE1	NAE1	29.2827	29.0906	29.2649	29.2525	29.339	29.4232	29.222	29.1024	28.8498	29.1188	6723400000	193
U3D2P1;U3BEE8;F7CED6;A0A5F4W3X8	WDR19	WDR19	29.1784	29.2964	29.0141	29.3256	29.438	29.7096	29.3079	28.8824	NaN	NaN	6718300000	40
U3DGM6	PVRL2	NECTIN2;PVRL2	29.0863	28.954	29.0319	29.3068	29.0664	29.3928	29.2101	29.1376	29.3304	29.4256	6711700000	151
A0A2R8PB10;A0A2R8MF48;F7HFM9;A0A2R8M563	IDH3B	IDH3B	29.1864	29.1897	29.0906	29.1647	29.3093	29.1958	29.1455	29.1366	29.1498	28.9596	6704300000	171
U3DXZ5;U3FVA7	CSTF2T	CSTF2T	29.3734	29.1674	29.0635	29.1765	29.1305	29.2436	29.3271	28.9815	29.0956	29.0575	6695600000	206
F7H6J7;A0A2R8MVJ2;A0A5F4VSE1	DNAJC3	DNAJC3	29.3376	29.358	29.0905	29.2436	29.0046	29.3354	29.0436	29.1252	29.1842	28.946	6689500000	207
U3CPM5;F6SAX7;U3E6S1;A0A5F4WIN5	CTNNB1	CTNNB1	29.1665	29.1853	29.0665	29.2555	28.9925	29.1049	29.2834	29.0898	29.3385	29.2974	6668600000	233
F7C817;Q2I6W4;A0A5F4WBE0	CAT	CAT	28.8616	29.217	28.7625	29.2231	28.9896	28.5325	29.5789	29.1156	29.4456	29.3352	6653800000	213
F7I6E4;U3ERC4;F7I6H1	CLINT1	CLINT1	29.0884	29.0532	29.0359	29.1973	29.0543	29.3537	29.1487	29.189	29.2061	29.1343	6642700000	197
U3AQ14	NDUFAB1	NDUFAB1	28.8244	29.0215	29.1803	29.3022	28.9398	29.1874	29.2107	29.2019	29.2638	28.884	6638700000	114
U3EU51;U3DEL8;F7HJF0;U3E9M7;U3E0F0;F7HE70;A0A5F4W010;A0A5F4W438;A0A2R8MW25	SLC44A2	SLC44A2	29.3269	28.9858	29.3151	29.1325	29.2008	28.9599	28.9437	29.2227	29.1514	29.218	6624600000	156
F7H4J4	SCRN1	SCRN1	29.2959	28.7437	29.0722	29.1838	29.0393	29.1404	29.2979	29.2281	29.028	29.2998	6614000000	216
F6PIY4	N/A	ADAD2	29.4134	29.024	29.1507	29.2735	28.9998	29.4297	29.2859	29.083	28.7206	29.0768	6603700000	202
A0A2R8M2U2	TMED9	TMED9	29.2897	29.1512	29.0155	29.0821	29.222	29.139	29.3023	29.1822	28.9852	29.1697	6596300000	59
U3BKC5;F7FKX9	SUCLA2	SUCLA2	29.2123	29.3233	29.128	29.0606	29.2746	29.1548	29.1833	29.1491	29.1246	29.1816	6595900000	135
U3FYF7;F6WZV7;F7AQ83;F7A7M9	HK1	HK1	28.9985	29.2288	29.1509	29.2243	29.1755	28.9742	29.06	29.2344	29.3579	29.1072	6588400000	274
F7II35;A0A5F4WKL4	ABRACL	ABRACL	29.4028	29.3768	29.1513	29.0859	29.1777	29.0918	29.0673	29.0721	29.4347	28.7121	6568400000	77
U3E6G2;U3CBQ7;A0A2R8MTF5	FKBP2	FKBP2	28.8163	29.0574	29.1888	29.1268	29.0649	28.8393	28.5613	28.9385	29.0259	28.788	6564400000	161
Q9BGN8;F7F499;A0A2R8ME99	DAZL	DAZL	29.1782	29.1287	28.9858	29.1175	29.2785	29.431	29.1243	29.0662	29.0447	28.8787	6563500000	176
A0A5F4WEZ8;U3EPN8;A0A5F4WAS6;A0A5F4W8C8	HDAC2	HDAC2	29.074	28.9917	28.9462	29.1411	28.9765	29.2062	29.3002	29.0112	28.93	28.8494	6560600000	176
U3EDX7;F7I307	CSNK2B	CSNK2B	29.0988	29.3129	29.0704	29.2523	29.2287	29.3917	28.9525	29.0961	29.3046	28.9237	6545700000	118
F7DXQ1;F7HV77;U3BCZ9	COX6B1;LOC100390127	COX6B1	29.0739	29.1461	29.1845	29.2111	29.1665	29.1982	28.8507	29.0995	29.524	29.0636	6542700000	108
F6TA66;A0A2R8M3F3;U3DLC3;U3EF53;U3EWN2;U3C574;A0A2R8NC98;U3F583;U3CQL6;F6T9C0;U3CW57	TUBG1;TUBG2	TUBG1;TUBG2	29.3817	29.1317	29.087	29.2672	29.0726	29.2164	29.1063	29.0988	28.9866	29.1331	6540800000	199
F6SUS4	CD59	CD59	28.8	28.9588	29.2089	29.3342	29.0713	29.3327	28.8924	29.4866	29.1668	29.1959	6538100000	19
U3F0S0;F6XL21;F7FIQ3	SPAG9	SPAG9	29.1539	28.91	29.1932	28.8495	29.0886	29.4958	28.8881	29.0525	28.9957	28.8729	6533600000	313
U3D1B8;A0A2R8MM95;F7I1V5	HSD17B10	HSD17B10	29.0728	29.2849	29.2361	29.1685	29.2139	29.1592	29.1336	29.085	29.1394	28.9523	6533300000	188
U3CVD1	CORO1B	CORO1B	29.2972	29.0663	29.0187	29.2154	29.2053	29.171	29.3433	28.7595	29.305	29.1306	6529400000	133
U3FKF9;F7BDD3;A0A5F4W7Q4	IGF2R	IGF2R	29.1254	29.365	29.0435	29.1392	28.9557	28.9884	29.0636	29.0941	29.3132	29.3183	6527200000	295
U3BWC1	SDF4	SDF4	28.9814	29.2312	29.1849	29.0233	29.2625	29.1128	29.2172	29.0883	28.9446	28.9448	6523400000	209
F7H6S2	HDGFL1	HDGFL1	29.2561	29.2035	28.8363	29.0442	29.043	29.171	28.9251	28.9692	28.8257	28.9032	6516500000	160
U3E434;U3ETW5;F7HQJ4	SUPT5H	SUPT5H	29.259	29.0869	29.047	29.2142	29.0915	29.4339	29.2758	29.1599	28.9321	28.9894	6515900000	231
U3FI48;U3BUI8	FAHD2A	FAHD2A	29.1031	29.6742	28.868	29.1358	29.4058	29.0871	29.2188	28.9194	28.9837	29.0719	6507100000	133
F7F2G8;U3EHR6	FAM98B	FAM98B	29.1857	29.062	29.033	29.1499	29.1112	29.1601	29.1386	29.104	29.1476	29.0242	6473100000	168
F6RAE1;U3DXP1;F6R0G7	ABHD12	ABHD12	28.9846	29.258	29.2298	29.0902	28.8552	28.8805	29.0152	29.1671	29.2771	29.5427	6472400000	166
A0A5F4W0I4;A0A2R8M9G1;U3C1G0;F7HU31;A0A5F4VTZ3;F7E1A3;A0A2R8MEB6;A0A5F4VY21	HIBCH	HIBCH	28.5811	29.298	29.34	29.2308	28.9592	28.9471	29.041	29.1159	29.1478	29.3683	6470400000	167
F7I8E9	ARL8B	ARL8B	29.0583	29.2498	29.183	29.2423	29.1702	28.8739	28.984	29.0622	28.994	29.257	6465400000	126
A0A5F4W6H4	N/A	N/A	28.7211	29.1114	29.5343	28.5441	29.6983	28.9359	28.641	29.4525	28.476	29.3542	6458800000	15
U3E780;U3EDV5;F6ZVJ2;A0A2R8M4C5;U3DNY8;A0A2R8PC53;A0A2R8MIT6;U3FR19;F6ZVJ9;A0A2R8MS93;A0A5F4VX14;A0A5F4W877	OPA1	OPA1	29.2155	29.0697	28.9991	29.1023	28.9962	28.9886	29.204	29.119	29.4224	29.1336	6456600000	263
U3EW49;U3CV11;U3CTV4	CHMP4B	CHMP4B	29.0125	29.0384	29.1907	28.9808	29.0751	29.1091	29.0759	29.139	28.9664	29.0971	6434100000	132
F7IDU8;A0A2R8P2U1	VAMP2	VAMP2	29.2876	29.1009	28.9707	29.1006	29.1923	29.1577	29.43	28.9197	29.047	29.1211	6395100000	73
U3B7B9;U3ER24;A0A2R8MYR9;U3FH07;A0A2R8MK18	CDV3	CDV3	28.9378	28.7874	28.8176	28.6942	28.8267	29.0266	28.9425	28.9769	28.7919	29.0132	6389200000	196
A0A2R8MVB5	MAP4	MAP4	28.0258	29.0198	29.0425	28.4491	28.7055	28.5075	28.6593	29.8619	28.8244	28.8001	6387500000	76
F6VWU2;F6RZF5;B0KWC4	SELENBP1;SELENBP1_1	SELENBP1;SELENBP1_1	28.9676	29.0399	28.9842	28.8067	29.0093	28.755	29.4132	29.0606	29.1059	29.3926	6368200000	225
U3EVL0	VAPB	VAPB	28.9199	29.0568	29.1663	29.0728	29.0459	28.8804	29.0225	29.0273	29.0627	29.0811	6346400000	128
F7EZK9;U3CSD0;F7DSX6	NUP214	NUP214	29.1273	29.0844	29.043	29.142	29.0962	29.2871	29.0638	29.0509	29.0997	29.0177	6337900000	304
F6UAL0;F7HLW3;F7HLU7	VPS29	VPS29	29.4118	28.9424	29.1572	29.2851	28.965	29.2679	29.2548	28.7309	29.1428	28.948	6320200000	110
F7I6P0;F7I6P4;A0A5F4W8H3;A0A2R8PF08;F7I6P7;A0A5F4W580;A0A5F4WA47;F7I6N8	CSNK2A1	CSNK2A1	29.1185	29.1115	29.0727	29.102	28.9486	29.0434	29.178	29.1827	29.0511	29.2585	6298800000	167
F7HWT9	DPY19L2	DPY19L2	28.8215	29.1789	29.2092	29.3176	29.3013	28.9197	29.0955	29.1294	28.5086	29.1957	6296900000	159
F7GS69;F7FDF1	GBE1	GBE1	29.104	29.2299	29.3029	29.1708	29.1253	28.7246	29.01	29.13	29.1014	28.9292	6294100000	199
U3DDT1;F7I7C4;F7H743	AHCYL1	AHCYL1	28.9484	28.8565	29.0242	29.2712	29.1948	29.2445	29.0651	29.0531	29.1887	29.2154	6292700000	143
U3EFD7	TM9SF2	TM9SF2	29.0471	29.0279	29.1537	28.9961	28.8206	29.2072	28.942	29.1628	28.7894	29.0833	6292500000	167
U3DC38;F7CMK8;F7H8D6	ALDH1A2	ALDH1A2	29.064	29.0492	29.2862	29.2587	28.8715	29.1993	28.9666	29.127	28.9059	29.0656	6290900000	206
U3CNV1;A0A5K1TTX8;F6WDV6	SLC25A6	SLC25A6	28.7638	29.0751	29.182	29.2687	29.2002	28.8187	29.1997	29.1741	28.9239	29.2084	6276900000	116
U3CM57	SAFB	SAFB	29.4087	29.3101	28.9468	29.1375	29.052	29.2529	29.4079	28.7469	28.8923	28.8832	6275500000	106
U3CSX5	UBA6	UBA6	29.2291	28.853	29.0688	29.0706	29.0315	29.186	29.2298	29.1983	29.044	29.0654	6270000000	298
F7E223;A0A5F4WDH4;A0A2R8N9N6	PMPCA	PMPCA	29.1328	29.38	29.314	29.2617	28.7173	29.0303	28.8682	28.8379	28.9061	29.1389	6262300000	195
Q32QL7	Gpx-1	Gpx-1	29.0238	29.1057	29.067	28.7668	28.8912	29.1198	29.5301	28.9869	29.4315	28.9445	6260300000	135
U3E6K1;F7FXS6;F7IB26	HDLBP	HDLBP	28.9796	29.0798	28.9803	29.1457	28.9639	29.1919	29.2815	29.0018	29.1237	29.1659	6259500000	272
U3D9D9;U3DP34;U3CSD6	PABPC4	PABPC4	29.205	28.9163	29.0869	29.0793	29.0886	29.1547	29.2459	29.0017	28.8062	28.9468	6257200000	150
U3BG13;F7F7R2;U3C0N4;F7FLF7	AP2M1	AP2M1	28.8325	28.8673	29.2938	28.9115	28.9333	28.7276	29.0575	29.301	29.3189	29.2756	6255600000	155
U3FFW6;F7I6J2;U3DAC2;U3BNS9;F7IBD6	APOA1BP	APOA1BP	29.1434	28.9213	29.0777	29.0811	29.1552	28.9225	28.9936	29.1099	28.9924	29.0123	6252400000	101
A0A5F4WBP2;F7HYD5;A0A2R8NCN0	SEL1L	SEL1L	29.2451	29.29	28.9511	29.1745	29.0493	29.2201	28.9727	29.1066	28.8579	29.0454	6243000000	203
A0A5F4W0B3	N/A	N/A	NaN	NaN	NaN	NaN	NaN	NaN	NaN	NaN	NaN	27.5453	6240900000	14
U3DV56;F7HG79;A6MKY0;A0A5F4WF02	WDR61	WDR61	29.3467	29.0312	28.9903	29.1451	29.063	29.1687	29.2256	28.8913	29.1096	28.9056	6223000000	152
F7EEX7	SERBP1	SERBP1	28.8536	28.7823	29.0816	29.0933	29.0129	28.8491	29.0988	28.9972	28.8803	28.9114	6211400000	171
U3EM31;U3EPN5	RPL11	RPL11	29.1398	28.8714	28.9639	29.3311	28.9695	29.0986	29.3521	29.0631	28.8496	28.8843	6208200000	33
F6YRE4	SF3A3	SF3A3	29.2132	29.1272	28.8996	29.1268	28.9315	29.2349	29.0078	28.9759	29.2011	29.0765	6206900000	163
U3EEU3;U3D582;U3C8J2;F7HMK9;F7HMM1	SPATA20	SPATA20	29.2837	28.9437	28.9915	29.411	29.3132	29.1121	28.851	29.0908	28.8255	28.8562	6206900000	171
U3E195;U3F0E8;U3BZY5;U3BT02;A0A2R8MWM6	ADD1	ADD1	29.0934	29.1804	28.9318	29.0554	29.1614	28.9413	28.8804	28.9303	29.2385	28.955	6202900000	222
F7B5Q1	CAND2	CAND2	29.1404	28.9314	29.0288	29.1347	28.7544	29.061	29.1833	29.0617	28.9771	29.2793	6199700000	299
F7B597;A0A5F4WFE0	NDUFA9	NDUFA9	29.0608	28.9555	29.1391	29.1176	29.0214	29.0049	29.2568	29.0711	29.0631	28.9664	6194800000	223
F7IEI4	TBCB	TBCB	29.1946	28.7531	28.9339	29.1733	28.9792	29.2862	29.1884	29.1569	28.9674	29.1256	6183700000	127
U3D420	GPD1	GPD1	29.2159	28.8752	28.5088	28.5747	28.9926	29.2501	29.5107	28.4652	28.9865	29.5672	6181300000	183
U3CWY2	PCNA	PCNA	29.092	28.9809	29.035	29.1812	29.001	29.3371	29.2569	29.0557	28.893	29.0148	6176500000	130
U3EFF9;F7HBQ7;F6WKC6;F7HGQ4;F7CZM9	ACTN2	ACTN2	25.3087	NaN	24.7118	25.0884	NaN	24.9569	32.4754	NaN	27.2627	NaN	6172900000	109
U3DC07;A0A2R8MDG2;U3FRD3;U3F281;F6T456	EIF4B	EIF4B	29.0704	28.9158	28.9306	28.8483	29.2304	29.0992	29.1293	29.2767	28.6968	28.7301	6164400000	144
U3C7B4;F7H2V7	ARMT1;C6orf211	ARMT1;C6orf211	29.1588	28.9534	29.4102	29.2651	29.0639	29.1119	28.9031	28.9167	28.7178	28.9588	6149200000	195
F6U6P9;F6U7I4	RNF114	RNF114	29.1848	28.851	28.9859	29.1192	29.0318	29.4018	29.1848	28.9219	28.8569	29.2823	6147400000	109
A0A2R8N087;B0KWW6	RPL10	RPL10	28.423	28.6708	29.4049	28.9958	29.2716	28.1773	29.0323	29.2799	28.8469	29.0675	6142800000	137
U3DZU1;A0A5F4VQZ7;F6Y6X9	MYL3	MYL1	NaN	NaN	NaN	NaN	NaN	NaN	31.9881	NaN	30.8079	NaN	6121000000	57
F7EBS8;U3DRL9;A0A2R8MXM4	OXSR1	OXSR1	29.1787	28.8745	28.9677	29.19	28.9967	29.2469	29.2304	28.9985	28.8356	29.1238	6106700000	180
U3ETK0;U3CBS2;A0A5F4VW57;A0A2R8NFK7;A0A5F4VWD8;U3FRD7	RPL15	RPL15	27.8931	27.8573	29.4332	28.8648	29.2556	26.5856	29.4548	29.7301	28.6518	29.0708	6101100000	101
F7I8U3	NUDT21	NUDT21	29.2106	29.3345	28.668	29.2878	29.2996	29.1136	28.9156	28.9639	29.2701	28.2304	6081800000	117
A0A5F4WAP4;A0A5F4W590	HMGN5	HMGN5	28.7311	28.6181	28.9119	28.6602	28.4088	28.7726	28.9794	28.9543	29.2537	28.8376	6071800000	146
U3CBT2;U3B9F3;F6YQY4;A0A5F4W437;A0A5F4WAX7	COPG2	COPG2	29.0643	29.0904	29.09	29.1593	28.9187	29.1269	28.8339	29.0548	29.0209	29.1596	6061700000	249
F7EX57;U3FV19;A0A5K1U2Y6;F7EX63	ACADM	ACADM	28.8737	29.415	29.2862	29.1547	29.0856	28.6346	28.417	28.6673	28.7068	29.3078	6054800000	166
U3CVT8;F6UIP5;F6ZZS4;A0A2R8M8C4;A0A5F4WET8	PSME2	PSME2	28.9199	28.8996	29.379	28.9641	29.084	28.9515	28.9426	28.9966	29.0286	29.0584	6054600000	188
F7GVY5;A0A2R8MUM8;A0A5F4W8Y7	KATNAL2	KATNAL2	NaN	NaN	NaN	NaN	NaN	NaN	NaN	NaN	NaN	28.9197	6045200000	14
A0A2R8MS41;F7HZG2	CSDE1	CSDE1	29.2482	28.832	28.8451	29.1877	29.047	29.2036	29.1972	28.9195	28.887	29.0467	6037800000	210
F7DXG1;A0A2R8MKH1	MYCBP	MYCBP	29.0184	28.8872	28.8667	28.9659	29.0779	29.0847	28.9239	28.87	28.7265	28.8521	6033200000	109
A0A5F4W7X7;F7BLG6;A0A5F4WM71	PPA2	PPA2	28.9278	29.195	29.0697	29.0669	29.1171	29.112	28.6775	28.9344	29.1999	28.9166	6031200000	130
F7ENH2;F7ENU7;F7F2I9	GNS	GNS	28.9791	29.0366	28.9913	29.1321	28.8441	29.3764	28.9371	29.0148	28.8961	28.991	6023300000	152
U3ECA1;A0A2R8MKK9	PSMB3	PSMB3	29.1418	28.8894	28.9651	29.0548	28.7713	29.3477	29.1263	28.9183	29.0789	29.0901	6020200000	146
F7E798	DDX25	DDX25	29.0283	28.9535	29.097	29.1623	28.9866	29.2007	28.9648	29.0221	28.4002	28.8469	6008200000	200
F7HJG5;A0A2R8P6X6;F7HJ85;F7HJ73	UBE2K	UBE2K	29.1767	29.1162	29.0917	29.0077	28.8415	29.3472	28.798	28.9849	28.8812	28.9132	6002900000	153
F6YWH5;F7D5V5;U3FGV8	NDUFS2	NDUFS2	29.1531	29.065	29.0014	28.9697	29.0125	28.9793	29.2	29.0338	29.0254	28.9813	5995200000	192
U3DLZ3;F7HMJ4;A0A5F4VVQ0	CDC42	CDC42	28.5902	28.7247	28.8148	28.6609	28.8395	28.8348	28.7052	28.8081	28.8244	29.0281	5989200000	168
U3AZ14;A0A2R8N0T8	CHORDC1	CHORDC1	28.9326	28.8162	29.0472	29.0419	29.1748	29.1875	29.0454	28.9858	28.8364	29.16	5983100000	143
F6Z0T6;U3FV85;A0A2R8M251;A0A2R8MN00	RPL9	RPL9	29.0191	28.8297	29.1733	28.9468	29.0441	28.8582	29.269	29.157	28.6588	29.2019	5957600000	118
F7HG15	TSKS	TSKS	29.293	28.7784	28.9017	29.2397	29.432	29.2021	28.7294	28.8239	28.8892	28.6163	5954400000	183
U3EU72;U3E7B0	FSCN1	FSCN1	29.2473	28.8527	28.9385	29.0066	28.7519	29.1938	29.3651	29.018	29.1023	28.9335	5953900000	167
F7DG30;F6WMG5;F7E533;F7CXQ1;F7CY08;F7DR77	CLTA	CLTA	28.95	28.9464	28.8645	28.9051	29.2317	29.2497	28.9769	28.9552	28.786	28.878	5945700000	41
F6ZUD9;F6V468;U3DJS0;U3BWT1;F7IPB4	RALY	RALY	29.0902	28.9563	28.7797	29.2425	29.1298	28.8868	29.4492	28.8943	29.0185	28.8311	5941400000	78
A0A5F4W4E5;U3FG51;A0A5K1V2U7;A0A5F4WBS2;A0A5F4W3Q1;U3CAE7;F7HBC7;U3CWI5	CNOT1	CNOT1	28.9351	29.0312	28.9859	29.1524	28.9088	28.9755	29.2383	29.0301	28.9198	28.8509	5928300000	355
U3C7D3;A0A5K1U0D3;U3CLM3;A0A2R8P7N8	SRP72	SRP72	28.9468	29.0009	28.7391	28.8666	28.8765	29.0385	28.5803	29.1481	28.7653	28.7876	5926200000	137
F6UZL4;A0A2R8PDD7	SNRPF	SNRPF	28.7797	28.6138	28.5272	28.6055	28.6151	28.8627	28.3119	28.3641	28.6808	28.5439	5920700000	84
A0A5F4W875;F7GSA1	MTMR6	MTMR6	29.0679	28.9585	29.1067	29.0179	28.9892	29.0456	28.7886	28.9142	28.6389	29.1435	5917700000	236
U3E5N5	PRDX1	PRDX1	28.6258	28.7638	29.4191	28.2341	29.2238	28.5508	29.0833	29.1648	29.2042	29.3945	5914400000	33
F7IIG1;A0A5F4W1S7;A0A2R8MR15;A0A2R8MPG2	SRP9	SRP9	29.0836	28.966	28.9697	29.1535	29.1096	29.1177	28.8196	28.9235	29.0831	28.8748	5905100000	29
F7ISF5	CDC5L	CDC5L	29.0379	29.0534	28.9165	28.9879	29.0328	29.117	29.0992	28.8333	28.9604	28.7945	5887100000	229
U3BQJ7;F7CEE8;A0A2R8MEU2;F7C092;F7BZU4	EIF4E	EIF4E	28.9906	28.7331	28.7501	28.9952	28.8747	29.1591	28.7928	28.7799	28.8754	28.4888	5882800000	103
U3CET9;U3CTZ3;F6WJG2;F7I1E8	WDR35	WDR35	29.0904	28.7647	29.1102	29.0296	28.8706	29.2789	29.0952	28.8769	28.7447	28.9401	5860900000	295
F7G6N6	SLC27A3	SLC27A3	29.2611	28.8992	28.8476	29.1125	28.9166	28.6279	28.8749	28.8928	28.9072	29.3762	5840600000	169
F7DNK1	YWHAG	YWHAG	NaN	NaN	NaN	NaN	NaN	NaN	NaN	NaN	NaN	29.3013	5827500000	7
U3DIV9;A0A5F4WCK1;A0A2R8MN63	RER1	RER1	28.9395	28.9101	29.0938	29.1503	28.8707	28.9492	29.1163	29.0918	28.7051	29.0559	5818700000	60
F6T1B3;F6QVM8;F6T1D4	GOPC	GOPC	29.1884	28.9105	28.8645	29.1129	29.0161	29.14	28.9294	28.8981	28.8258	29.0208	5813900000	132
F6PLI1	NUP88	NUP88	29.0183	29.0032	28.8779	29.0314	28.9883	29.2532	28.9652	28.7976	28.8001	28.9008	5810300000	183
U3CZG6;F7B110	SLC27A1	SLC27A1	29.0073	28.7954	28.9091	29.1385	28.7831	28.9066	28.9062	28.9879	29.3826	29.0064	5800000000	177
F7GPY7	RAB10	RAB10	29.0067	28.9425	29.032	28.9751	28.5557	28.7262	28.8029	28.9847	28.5726	29.0338	5798800000	91
U3DXE1;F7GI97;A0A5F4VY37;A0A5F4VTN0	TTLL12	TTLL12	28.966	28.8714	28.897	28.9216	29.057	28.7947	29.0468	28.9672	29.1297	29.1214	5796400000	231
U3EBQ5;U3ESN9;Q69BJ4	ISP;UQCRFS1	ISP;UQCRFS1	28.8917	29.0129	29.0593	28.8693	28.8229	28.85	29.234	28.9697	29.1964	28.9777	5794000000	139
F6TBR4	WDR77	WDR77	29.146	28.9366	29.0845	29.0513	28.8906	29.147	28.8461	28.8876	29.0132	28.8434	5753000000	138
F7IR89	NAMPT	NAMPT	29.0866	28.8708	29.0538	29.0028	28.8052	29.0343	28.9081	29.023	29.0098	28.9158	5751700000	190
F6S5G6	ASB9	ASB9	29.1924	28.8719	28.8969	28.8038	28.7536	28.972	28.82	29.0408	29.0422	28.7959	5750400000	108
F7BGD7;A0A5F4VXL6;A0A5F4WLC2	ACSL3	ACSL3	29.0585	28.8556	28.962	29.1516	28.9107	28.8711	29.0657	28.8448	28.8448	28.8318	5732500000	186
A0A5F4WH84;F7HWQ2;U3DYI2;F7GS51;A0A2R8N0V5	RBBP7	RBBP7	29.1745	28.9479	29.0012	29.05	28.9082	29.0147	29.1571	28.5409	29.1002	28.7547	5731400000	119
U3CMX7	PPP2R1B	PPP2R1B	28.9179	28.8788	29.0826	29.0501	29.0321	29.2909	28.7645	28.7973	28.5713	28.9704	5716200000	192
U3ECM5;F6U8W9;F6TXS0	CTNNA1	CTNNA1	28.9584	28.7347	28.7855	29.0029	28.6136	28.7879	29.2342	28.9308	29.1163	29.1544	5712400000	199
U3FK31;U3DWT8;F6WZ07	NUP155	NUP155	28.8885	28.9777	28.9689	28.9762	28.9789	28.7533	28.9863	29.1364	29.0447	28.8106	5703300000	259
U3E618;F6T5W1	DPT	DPT	27.6878	27.8897	NaN	26.8635	28.4649	27.1079	30.0458	29.199	31.0685	28.4463	5697800000	81
F7GXW9;A0A5F4WBT0	CDC37	CDC37	29.1236	28.8273	29.0091	28.9911	28.8619	29.0367	28.9205	28.9319	28.7541	29.0082	5685000000	136
F7GUQ3;A0A2R8MC72;A0A2R8N010;F6XNM7	FDPS	FDPS	29.1504	29.1237	29.0064	29.1267	28.8972	28.7189	28.7394	28.6365	28.6325	29.2235	5677400000	117
U3EBW9;A0A5K1TYS5	PITPNA	PITPNA	29.1147	28.689	28.9657	29.0531	28.9499	29.0484	29.048	28.8915	28.7789	28.9856	5674800000	135
F7DMB4	CFL2	CFL2	29.0942	28.8601	28.9848	29.0639	29.0663	29.1353	29.0929	28.7512	28.7162	28.7669	5666500000	79
A0A2R8N3W7;F7CC89;F6WNW1;U3EB83	EIF3D	EIF3D	28.8107	28.9035	29.0859	28.7766	28.9278	28.9162	28.8672	29.0743	28.7492	28.8945	5655700000	211
U3F435	ZFR	ZFR	28.7347	29.0439	28.9616	28.7763	29.1969	29.004	28.8689	28.9338	28.44	29.2075	5632700000	93
F6XQJ1;B0VXI6;U3EES0;U3BIR4	LENG4;MBOAT7	LENG4;MBOAT7	28.5889	28.625	29.2392	28.6573	28.8604	28.6513	28.4554	29.0763	28.9641	29.2127	5629600000	117
F6Q6X1;F7IBI3;A0A2R8MUP5;A0A2R8MJC3	UFD1	UFD1	29.2002	28.9243	28.8632	29.0744	29.0364	29.0346	28.8214	28.7898	29.0473	28.7289	5627400000	131
F7I4Z3;F7HV88	LOC100388954	COX6A1	29.0861	29.2506	29.0265	28.879	28.8899	28.9717	29.1888	28.5188	28.7323	28.6767	5608300000	55
U3FQ53;F6S6U2	RPL27A	RPL27A	28.2613	28.21	29.0965	28.7465	29.1148	27.4509	29.0607	29.536	29.3854	29.3025	5594900000	50
U3DPX6	P4HB	P4HB	NaN	NaN	NaN	NaN	NaN	NaN	NaN	NaN	NaN	28.8866	5592700000	14
U3C3J3;U3E4P2;A0A2R8NFL1	TMX4	TMX4	28.9853	28.9751	29.1861	29.0594	28.6736	28.7983	28.8593	28.9981	28.6778	28.9311	5590500000	108
F6Z4V2;A0A5F4W4S1	GORASP2	GORASP2	28.6843	28.6824	29.0713	28.8566	28.7905	29.0024	28.9495	29.0919	29.0165	28.8285	5586600000	116
A0A2R8MQU0;U3D6D8	TM9SF3	TM9SF3	29.0123	28.886	28.8048	29.0324	28.71	28.9886	28.9159	28.8595	28.6443	28.8859	5586100000	138
F7IP47;A0A5F4W802	GC	GC	29.0928	28.0166	28.9427	28.4966	29.2635	28.8602	28.4587	28.6599	29.6997	29.0802	5581700000	162
U3EB75	TUBA8	TUBA8	29.1054	28.6857	28.916	29.1465	29.2013	29.1378	28.6478	28.7738	28.5899	28.9379	5580400000	129
U3CEC7;F7IAS0;U3BNA1;F7HN69;F7I8A7;F7IK29	H2AFY;MACROH2A1	H2AFY	28.2219	28.8867	28.7738	28.7886	29.0128	27.7824	29.3088	29.2172	29.4772	29.1497	5579100000	126
F7I541	OSBP	OSBP	28.9997	28.8788	28.907	29.0755	28.8934	28.9807	28.7065	29.0216	28.7833	28.9256	5578300000	143
F7E6C3	DKKL1	DKKL1	29.0083	28.9877	28.6866	28.9735	28.7307	29.2045	28.7403	29.0254	28.1656	29.1823	5570300000	101
F7FPD9;F7FPC0;A0A5F4W540;U3DC25;A0A5F4WLV0;A0A5F4VU97;F7A9W1	KPNA5;KPNA6	KPNA6	28.7103	28.9094	29.0622	28.9067	29.0273	29.0072	28.602	28.8993	28.9911	28.8416	5564600000	189
F7CEE3	GNPNAT1	GNPNAT1	28.8741	28.7516	29.2292	29.0738	28.5425	29.1893	28.6007	28.7533	28.4645	28.8847	5557900000	94
F6XR88;A0A2R8M4I3	SCPEP1	SCPEP1	28.6759	29.5863	28.9919	29.0079	29.2366	28.3983	28.4203	28.4713	28.8419	28.6561	5553500000	115
A0A5F4W3N0;U3EPE3;F7IAL9	DDX39A	BAT1;DDX39B	28.9522	28.7683	28.7415	29.2526	28.7826	29.0543	28.9136	28.9146	28.6295	28.827	5551300000	125
U3EIP3	AKAP12	AKAP12	NaN	29.441	29.3991	29.4213	28.2796	28.5509	28.6357	28.1133	29.3197	29.5169	5540800000	48
B0KWM4;F7ECV5	RBM12	CPNE1	29.2524	28.5769	28.4628	29.1181	28.6389	29.2859	28.9658	28.7877	29.1099	29.0799	5529300000	186
F7CW47;U3EE30	NUDCD3	NUDCD3	29.1925	28.7904	28.8774	28.8945	28.8614	29.0903	29.0329	28.6881	28.5592	29.0032	5527700000	208
F7IAQ9	CNPY3	CNPY3	29.1559	28.9141	28.7406	29.1816	28.7257	28.9651	28.71	28.8089	29.0549	28.8439	5494400000	75
U3BIV6;F7I9H4;F7IBQ3	TBC1D15	TBC1D15	29.0414	28.8622	28.9953	28.9608	28.7135	29.1025	28.8712	28.677	28.5941	28.8375	5486000000	206
U3CCN9;A0A5F4W6P9;F7IS24	EIF3H	EIF3H	29.0269	28.6461	28.9216	28.8637	28.8746	28.9188	28.9662	28.7665	28.8831	29.0136	5479900000	118
U3C0P2;F6W362	CD81	CD81	28.9405	29.2158	28.8281	28.9841	28.5471	28.9444	28.5563	28.8167	28.9272	29.0965	5456000000	71
F7FRN7	EEF1D	EEF1D	NaN	NaN	NaN	NaN	NaN	NaN	NaN	NaN	NaN	28.938	5454100000	7
U3B9Q3;F7FS98;A0A2R8MFS2	PDXK	PDXK	28.902	28.5959	29.0873	28.639	28.7996	28.6194	28.8876	28.6178	28.8535	29.4517	5452100000	161
F7AUQ7;A0A2R8MBD4;A0A2R8P1X0;F7CGL1	COPS7B	COPS7B	28.764	28.6595	28.8511	28.9344	28.8347	28.9752	28.5756	28.6876	28.6256	28.7996	5441300000	143
F7ISF6	RAD23A	RAD23A	28.9143	28.8054	28.8352	28.9458	29.099	28.8354	28.9835	28.5954	28.5664	28.9504	5431400000	133
F7I7Z2;F7IRQ4;F7D7V8;U3E3E9;U3BM97;F7IRQ7;F7H8P3;F6X733	KLC1	KLC1	29.0429	28.6648	28.6297	28.8916	28.9096	29.1308	28.9543	28.844	28.9054	28.9696	5424100000	157
U3CM10;F7HKI5	APEX1	APEX1	28.8208	28.8838	28.8023	28.9185	28.8571	28.9941	28.8397	28.8247	29.035	28.7565	5421700000	155
A0A2R8NDZ2;F7IG66;A0A5F4VZ85;U3CW96;A0A5F4WGY6;A0A2R8P7P1	TOR1AIP1	TOR1AIP1	28.6686	28.9556	28.7762	28.8985	28.6055	28.7226	28.8798	28.8226	28.8416	29.0173	5413000000	193
F7HWM7;F7HVS2	HDHD2	HDHD2	29.001	28.763	29.0259	28.8881	28.7965	28.9123	29.0192	28.7531	28.6862	28.8439	5412900000	131
P02152;F6PMG4;A0A6D5GC82	GLNG;MB	GLNG;MB	NaN	26.1672	25.801	NaN	27.0786	25.6067	32.1473	NaN	28.3986	25.5492	5403600000	74
F7I792;U3BWH6	BICD2	BICD2	NaN	NaN	NaN	NaN	NaN	NaN	NaN	NaN	NaN	28.7859	5403500000	21
U3EUI0	TMED7	TMED7	28.9717	28.8701	28.9183	29.02	28.8526	28.6816	28.9082	28.8294	28.5958	29.0512	5399200000	90
A0A5F4W5N2;F7A375	GAA	GAA	28.6502	28.8601	28.897	28.9116	28.9569	28.868	28.8269	28.8652	28.266	29.1397	5386000000	204
F7B0N3	LOC100409293	ARL6IP1;RPS15A	29.0012	28.6817	28.8571	29.179	28.6803	28.7169	28.5789	28.8287	28.843	29.0231	5384500000	55
F7HZP1;F7HZN9;F7ILW8	SRSF10	SRSF10	28.9353	29.126	28.7534	28.8463	28.7512	28.8494	28.6935	28.7341	28.7057	28.6937	5375900000	113
U3FKV0;B0KWK3;U3FGL2;U3BQS6;U3EEP1;U3D370;F7FVI5	SF1	SF1	28.9299	28.8565	28.7261	28.9964	28.812	29.0149	28.9929	28.7561	28.7455	28.8445	5353600000	152
F7FT56;F7G5L5	SRSF5	SRSF5	29.0449	28.906	28.4918	28.8279	28.8039	29.004	28.706	28.6613	28.6118	28.5546	5351700000	111
F7HYG4;F7HYF6	U2AF1	U2AF1L5	29.1103	29.0405	28.6912	28.8879	28.9344	28.8611	28.6435	28.7935	28.7652	28.8192	5339600000	77
U3EWW4;F7IB06;U3D889;F7IB14	NOP58	NOP58	28.5569	28.7594	28.8043	28.831	28.8007	28.2699	28.8653	29.0082	28.8343	29.0331	5287300000	207
U3E3S2;F7HNG7	SYMPK	SYMPK	28.8545	28.7057	28.8948	28.9657	28.769	29.0642	28.748	28.7259	28.523	28.8651	5266800000	239
F6TT54;A0A2R8MZV1;A0A2R8PF61;F6TSW0;A0A2R8MJG9	NDRG4	NDRG4	28.8132	28.7917	29.0115	28.7969	28.5079	28.776	28.4397	28.9095	28.9897	29.1493	5258600000	136
F7E477	HAT1	HAT1	28.9011	28.8452	28.795	28.8173	28.678	29.1095	28.7751	28.859	28.757	28.8695	5238800000	156
U3F8K8;F7IBC5;A0A5F4VUT6;A0A5F4VRU9	CYRIB;FAM49B	FAM49B	28.9008	28.6817	28.9816	28.9578	28.7187	28.9413	28.7202	28.8005	28.7899	28.8751	5237700000	150
A0A5F4WBW1;F6RQV9;F6RQW6;A0A5F4VYT9	SMC1B	SMC1B	28.9823	28.7559	28.7831	28.8501	28.7741	29.0227	28.9082	28.7923	28.5147	28.8012	5237400000	213
U3FKL5;A0A5K1UMU1	CDC34	CDC34	28.7432	28.2994	28.6624	28.9408	29.0922	29.1621	28.6786	28.7154	28.7195	28.6368	5227100000	92
F7DRQ0;U3FL13;A6MLE5	PSMB7	PSMB7	28.8184	28.8814	28.8975	28.9551	28.5821	28.8252	28.6898	28.7558	28.4889	28.5579	5217300000	104
U3D997;A0A2R8M5I6	RCN1	RCN1	28.8084	28.7613	28.5161	29.066	28.4834	28.6962	28.906	28.7372	29.2088	29.031	5206800000	108
U3F442;U3C0J9;F6T3U5	NDRG1	NDRG1	28.7392	28.892	28.7022	28.6525	28.4649	28.6687	28.9071	28.718	29.2246	28.8376	5199400000	122
F6QVH6;U3FPJ9	DDX42	DDX42	28.95	28.711	28.7309	28.8804	28.7401	28.9344	28.9642	28.9176	28.5589	28.5436	5199100000	254
U3F291;F7IIL5;A0A5F4W819	SEC24C	SEC24C	28.7388	28.6797	28.8879	28.8683	28.9608	28.7756	28.7848	28.8032	28.5708	28.8828	5195700000	204
F7IGJ1;B0KWC9	CGN	CGN	28.7925	28.8096	28.8361	28.7106	28.4655	28.9466	28.7868	28.7831	28.9493	28.6479	5192900000	245
A0A2R8MQN3	SPARC	SPARC	29.0395	28.806	28.9628	29.1109	28.4321	28.6463	29.0562	28.3825	28.7715	28.9089	5183600000	127
U3FNJ1;U3DDJ6;F7FEB3	TSPYL5	TSPYL5	28.908	28.7189	28.6711	29.0367	28.7458	28.528	29.4057	28.9192	28.7709	28.2923	5172300000	134
U3E9A9;F7I8F7	DDX46	DDX46	28.8386	28.4727	28.7326	28.8318	28.8268	29.0262	28.8081	28.7342	28.9148	28.8897	5172000000	197
F7HZM3	FUCA1	FUCA1	28.8825	28.599	28.7511	28.9092	28.8259	28.9317	29.0153	28.7241	28.7541	28.609	5153100000	145
F7G307;F7CZK7	SEMA7A	SEMA7A	28.8566	28.915	28.9862	28.8	28.7278	28.8279	28.4585	28.5942	28.6793	28.6608	5148600000	183
U3DPY5	PSMD8	PSMD8	28.8311	28.7216	28.8626	28.8586	28.6306	28.8975	28.8874	28.8096	28.8651	28.7943	5145000000	105
U3DFW9;F7GUI8;A0A2R8MP73	RSL1D1	RSL1D1	27.9028	28.2714	29.0544	28.9231	28.9006	26.9249	29.0615	29.3575	29.1113	28.9222	5136800000	162
F7AMV9	G3BP1	G3BP1	28.9201	28.5756	28.6553	28.8854	28.6685	28.8734	29.1206	28.7259	28.6686	28.8057	5116200000	116
U3FEI4;A0A5K1TWJ9;F7H9M7;A0A5F4WH05	ECI2	ECI2	28.7503	28.7764	28.6583	28.8761	28.6028	29.3496	28.57	28.5315	28.9333	28.9408	5113800000	177
U3E282	DDAH2	DDAH2	28.8379	28.5548	28.5598	28.9199	28.7415	28.7362	29.1911	28.7142	29.1939	28.6034	5113400000	134
U3F0G6;A0A2R8MFI7;A0A2R8MQH8;A0A5F4WI57;A0A2R8PDU6;A0A2R8P4Y3;A0A5F4WIY1	RAB18	RAB18	28.8734	28.9477	28.8493	28.8529	28.771	28.8833	28.6231	28.7654	28.6383	28.8374	5112300000	97
F6Q9I2;A0A5F4VUW2;A0A5F4WEW2	LOC103795977	CRIP1	28.7028	29.1478	28.5242	28.5373	28.6296	28.4439	28.9542	28.3815	29.5407	28.5448	5111600000	59
F7HZN6;A0A2R8PIA3;F7HPE2	SCARB2	SCARB2	28.7207	28.8459	28.8667	28.6127	28.7834	28.6892	28.7906	28.7407	28.8153	29.0978	5078500000	133
U3CNQ7;U3EBS9	PDCD6	PDCD6	28.7301	28.8475	28.6285	28.995	28.7438	28.7788	28.6204	28.8832	29.0976	28.5263	5071800000	119
F7GMG1	SPAM1	SPAM1	28.8526	28.4921	28.9168	29.0321	28.9825	29.2372	28.3568	28.8201	28.1751	28.5814	5068600000	163
A0A2R8MV87;F6TLF0;U3CAG0;F7I1P1	HDGF	HDGF	28.7219	28.6583	28.7344	28.7791	28.7544	28.6762	29.0932	28.8808	28.6969	28.9444	5065400000	110
U3ATV7	GLOD4	GLOD4	28.7069	28.6899	28.833	28.5777	28.6318	28.6715	28.8565	28.7875	28.8911	28.8099	5056800000	138
U3BD61;U3FQ69;A0A2R8N726;F6S8W0	SCARB1	SCARB1	27.4063	30.1885	29.316	29.0309	29.1666	24.7184	26.2902	27.5875	27.9088	29.1646	5039900000	146
U3EF74;U3FL25	AP1G1	AP1G1	28.8518	28.6668	28.7457	28.9176	28.7418	28.9803	28.6299	28.804	28.6373	28.7418	5034100000	199
U3FFQ5	GMPR	GMPR	28.8156	28.7205	28.6226	28.7143	28.7735	28.7578	28.7078	28.7529	28.3787	28.7098	5027100000	153
A0A2R8M8L7;U3DAB3;A0A5F4WEL6;A0A5F4W457	TMX3	TMX3	28.9416	28.833	28.7193	29.0186	28.6813	28.6327	28.699	28.8521	28.608	28.8458	5025600000	137
U3ENU1;U3D181;F6U0M8	GOLGA5	GOLGA5	28.4934	28.7172	28.8643	28.7012	28.817	28.6089	28.8605	28.7621	29.0705	28.6081	5018000000	82
U3F7E0;U3DN27	RANGRF	RANGRF	28.8234	28.2016	28.7917	29.0256	28.8847	29.0528	28.8092	28.8642	28.6337	28.6887	5016800000	137
Q9TT31	N/A	HBD	NaN	NaN	NaN	NaN	NaN	NaN	NaN	NaN	NaN	29.4774	4997200000	18
U3BII3;U3F069	DHCR7	DHCR7	28.4531	29.2233	29.0458	29.0233	28.8973	27.9879	27.6163	27.9344	28.5372	29.0983	4995200000	75
F7IKL1;A0A5F4VUK4;A0A5F4WL44	TST	TST	28.638	28.7318	28.921	28.5925	28.7897	28.6177	28.6785	28.8708	28.6023	28.7727	4993300000	84
L7N0W5;U3CV44	PYCR2	PYCR2	28.8608	28.5232	28.8919	28.8431	28.7149	28.9934	28.8518	28.6996	28.3803	28.7368	4979200000	130
U3DL78;F7HYX9;A0A2R8PBK4	EIF3M	EIF3M	28.7022	28.6778	28.8519	28.8121	28.611	28.8036	28.8783	28.6513	28.6289	28.751	4974900000	196
U3CCY2;F6S338;A0A2R8MLV3	NEDD8	NEDD8	29.0583	28.7531	28.8256	28.5538	28.7606	28.9859	28.9215	28.4361	28.3702	28.7729	4974400000	68
U3DT35	FXR2	FXR2	28.7637	28.5536	28.7967	28.797	28.5855	28.9315	28.6187	28.4073	28.6246	28.5254	4965100000	178
U3ETI5;A0A5F4VV67	EIF3G	EIF3G	28.8633	28.6049	28.7265	28.8304	28.701	28.8199	28.7866	28.7144	28.6454	28.6775	4955400000	121
U3BE20;F7FJW0;A0A2R8MYY4;A0A2R8P3G8;A0A5F4WF65;A0A2R8M491;A0A2R8N7Z1	EIF1AX	EIF1AX	29.0232	28.3509	28.7428	28.7746	28.6764	28.7691	28.9589	28.5319	28.698	28.6861	4953700000	113
U3FB93	NMT1	NMT1	28.6922	28.6811	28.9664	28.7343	28.8212	28.9813	28.6673	28.8132	28.4019	28.729	4952900000	154
F7INL1	CABS1	CABS1	29.1751	28.1335	28.9786	28.9262	29.2289	28.8824	28.5034	28.5088	28.6858	28.3187	4950600000	160
F7I8U4	ACBD3	ACBD3	28.7767	28.7715	28.7949	28.6842	28.689	28.8485	28.6846	28.6818	28.8914	28.7094	4944300000	154
F7EKS1	N/A	N/A	28.6555	27.4013	29.1562	NaN	28.3599	28.4912	28.7869	28.1502	29.7078	28.5756	4936500000	59
U3F1I2;U3DYT1	SNX30	SNX30	28.9285	28.2512	28.6285	28.7535	28.8743	28.8019	28.8689	28.6341	27.8825	28.5846	4928000000	123
U3EKH0;U3EA63;F7EIN3	TRIP12	TRIP12	28.805	28.672	28.7581	28.885	28.7539	28.6031	28.8729	28.7829	28.6344	28.7485	4927800000	270
F7A030;U3FA23;F6RKL5	PSME4	PSME4	28.7098	28.5751	28.9633	28.8545	28.7731	28.7832	28.5537	28.8572	28.3483	28.7628	4921300000	294
F7GXC2;U3BC26;F7H2J3	VPS26A	VPS26A	28.946	28.8014	28.7028	28.7155	28.7823	28.8661	28.7607	28.4681	28.7387	28.6889	4901300000	112
A0A2R8N0D9;U3D9N6	MESD;MESDC2	MESD;MESDC2	28.8062	28.824	28.6363	28.835	28.4553	28.4675	28.5578	28.8398	28.7651	28.7661	4897500000	108
F7IKF4;F7FDZ9	SNRNP40	SNRNP40	28.831	28.626	28.564	28.8972	28.7258	28.9678	28.7913	28.6795	28.7736	28.4208	4897100000	140
F6QRM2	SBDS	SBDS	28.9267	28.4468	28.7114	28.6996	28.8276	28.8678	29.1	28.5448	28.2759	28.8413	4892300000	144
F7HNN3;A0A2R8MZA0	MTPN	MTPN	28.8347	28.648	27.9271	28.6239	28.816	28.7441	29.1288	28.8561	29.0205	28.7855	4885900000	38
U3EMD8	RBM4	RBM4	28.9034	28.6061	28.5298	28.7429	28.7625	28.8966	28.7778	28.757	28.8948	28.555	4883200000	134
F7GRU7;U3EE75;U3CLZ1;A0A2R8M9M4;A0A5F4VX42	PDHX	PDHX	28.8893	28.5768	28.7094	28.8796	28.7866	28.823	28.7768	28.6362	28.5387	28.7726	4880700000	108
A0A5F4WIC4;A0A2R8MW88;A0A2R8MC53;A0A2R8M613;A0A5F4W9J4;A0A5F4VSP3	RPL21	RPL21	28.107	28.391	29.0766	28.6139	28.8668	27.5655	29.025	29.3841	28.7274	28.6687	4880600000	45
F7I414;F7HZE0;A0A2R8PEK1;U3CMN0	SNX1	SNX1	28.9006	28.4594	28.4052	28.8281	28.5483	28.8279	28.9798	28.3568	28.9439	28.7243	4877200000	117
A0A5F4WLL6	N/A	N/A	28.343	NaN	29.5814	NaN	NaN	28.7286	NaN	28.5009	30.1096	NaN	4845500000	43
F7I8C3	TARS1	TARS	28.824	28.6131	28.6644	28.6425	28.6795	28.8974	28.6584	28.7208	28.5799	28.7521	4841700000	202
F6UCB8	CST3	CST3	28.5977	28.7136	29.0002	28.7133	28.5885	28.5458	28.4274	28.8646	28.8293	28.8775	4840300000	83
U3B9K1;U3E4Y6;A0A2R8MEX2	LOC103796754;USMG5	USMG5	28.6091	28.6264	28.8038	28.982	28.628	28.7256	28.77	28.6456	28.7274	28.7364	4839300000	42
F7HV18;F7FDX7	PMPCB	PMPCB	28.5967	28.7285	28.8061	28.8504	28.5224	28.7524	28.544	28.666	28.7396	28.8373	4838900000	140
F7FP32;U3FMA2;A0A2R8MBD9	RPL35	RPL35	27.2774	28.0237	29.0915	28.3751	28.7132	25.8849	29.093	29.6585	28.7997	28.6445	4832000000	49
A0A5K1U8U1;A0A5F4WEL1;F7GI71;U3EW36;F7HUT9;A0A5F4WLG8;A0A5F4W463;A0A5F4WEY7;A0A5F4VRV6	U2SURP	U2SURP	28.7582	28.7017	28.788	28.8101	28.9268	28.6692	28.7692	28.6066	28.4344	28.6559	4831000000	134
U3CKD4	EIF2B2	EIF2B2	28.7268	28.6831	28.7552	28.6974	28.6918	28.7491	29.0487	28.5824	28.803	28.5773	4829500000	84
U3DUR6;Q2QLG4;A0A5F4WKB0;A0A5F4WDP2;F6QIQ9;A0A2R8P434	CAPZA2	CAPZA2	28.58	28.5904	28.49	28.852	28.5073	28.5875	28.919	28.7068	29.1162	28.6578	4828700000	123
F7IJG0;A0A2R8P2N9	SNRPA1	SNRPA1	28.683	28.7727	28.6806	28.7239	28.7823	28.9241	28.8397	28.689	28.5279	28.6619	4826500000	123
A0A5F4VUI5;F6PRU9;F6PW55;A0A5F4WC05	MDC1	MDC1	28.6844	28.5899	28.7022	28.8205	28.6759	28.4342	29.0008	28.9355	28.4903	28.6713	4825600000	250
U3F8A5;U3DL36;U3BKH0;A0A2R8MD52;F7II68	NDUFA10	NDUFA10	28.5704	28.7135	28.582	28.7056	28.5634	28.7251	28.6316	28.5808	28.7964	28.3598	4822900000	119
U3DP21;A0A2R8MCE9	COX7A2	COX7A2	28.7777	28.8206	28.4446	28.5832	28.7711	28.9381	28.9381	28.804	28.4778	28.6201	4816300000	33
F7IC26;F7E3B6	NUP50	NUP50	28.6499	28.6548	28.6762	28.5658	28.9616	28.7836	28.6708	28.731	28.5663	28.5205	4808400000	145
A0A2R8N6F8;F7IE16;F6PN21;H9KXW7	RPL24	RPL24	27.8955	27.7692	28.8397	28.8221	29.1848	27.3839	28.9318	29.4428	28.8407	28.879	4806600000	59
U3F978;A0A2R8MZS4	PDE6D	PDE6D	28.8491	28.5609	28.5986	28.8663	29.1314	28.9757	28.551	28.7138	28.5448	28.3661	4806000000	55
A0A2R8M8B1	DNAJB8	DNAJB8	28.73	28.4552	28.8782	28.7147	29.2049	28.4361	28.0536	29.0095	28.1758	28.4942	4800600000	84
F7I548;A0A2R8MRA3;F7HRD0;A0A5F4WKP0;A0A5F4W2N7	ARPC4	ARPC4	28.7904	28.5907	28.6079	28.6832	28.5875	28.7131	28.9021	28.7463	28.7772	28.8715	4795800000	71
U3CJW7	ENOPH1	ENOPH1	28.941	28.6682	28.7529	28.5728	28.6708	28.9186	28.7799	28.626	28.5933	28.6602	4794500000	170
F7ADV3;F7I9R6	PRKAR2B	PRKAR2B	28.5314	28.5127	28.8412	28.8034	28.4236	28.7249	28.4631	28.7958	28.9056	28.524	4789600000	130
A0A2R8MKZ4	SCRN2	SCRN2	28.906	28.5569	28.7932	28.5513	28.5691	28.8865	28.7965	28.6031	28.8526	28.6107	4789200000	171
F7GZ52;F7GZ65	GATM	GATM	28.8567	28.7888	28.5402	28.8842	28.3993	28.8277	28.591	28.7191	28.837	28.6022	4770300000	186
F7GPR4	TACC3	TACC3	28.5765	28.381	28.726	28.5082	28.8678	28.6597	28.5853	28.4621	28.4242	28.6616	4756100000	109
U3CK32;U3E264	PLCD1	PLCD1	28.7006	28.6895	28.5444	28.722	28.3602	28.6802	28.6524	28.6384	28.9477	28.908	4754600000	207
U3F2N0;A0A2R8P1G3	TRA2A	TRA2A	28.9952	28.7454	28.4614	28.7073	28.4768	29.0871	28.8913	28.4839	28.5295	28.5942	4749700000	82
F7II51	OSTF1	OSTF1	28.6498	28.7661	28.6911	28.7288	28.6875	28.636	28.5476	28.716	28.593	28.7392	4747400000	107
F6SPX5;F7HXF2	RBM25	RBM25	28.8079	28.7018	28.6315	28.7509	28.6422	28.6564	28.8305	28.4854	28.5889	28.5958	4728100000	124
U3BMU1;A0A2R8MLS5;F7I8Y2;F7I8Y6;U3ENE6;A0A2R8N588	COPZ1	COPZ1	28.8729	28.6058	28.6351	28.8474	28.6051	28.786	28.7321	28.6254	28.6305	28.6697	4721300000	69
U3DCP8;U3CAT8;U3BZ04;U3F3M0;U3EAI5;U3FYA2;F7HD84;F7HIE4	ATXN2L	ATXN2L	28.8274	28.4618	28.4372	28.7962	28.6165	28.9107	29.0432	28.4702	28.5467	28.7445	4720700000	146
F6U7E1	GLT8D1	GLT8D1	28.7702	28.591	28.6096	28.6931	28.4969	28.6982	28.7886	28.8258	28.4824	28.7141	4714000000	117
F7IBL8	NT5DC3	NT5DC3	28.6722	28.267	28.7925	28.5064	28.3189	28.6656	28.8403	28.8498	28.819	28.8373	4709800000	164
U3EBN9	HIST1H1C	HIST1H1C	NaN	NaN	NaN	NaN	NaN	NaN	NaN	NaN	NaN	29.071	4707600000	32
F7IQR6;A0A2R8NAC5	GRB2	GRB2	28.6725	28.6172	28.5992	28.8013	28.7117	28.725	28.5821	28.6187	28.5382	28.4265	4705400000	117
F7HN26	FAM114A2	FAM114A2	28.8021	28.8211	28.7587	28.6844	28.7094	28.8359	28.3555	28.5504	28.413	28.5878	4703100000	202
F7AKX7	LAMA1	LAMA1	27.8882	29.9237	28.2475	27.7258	28.4552	29.0043	25.8781	28.9055	28.0933	29.2103	4690600000	237
F7C5F2;A0A2R8M9W5	AIMP2	AIMP2	28.5491	28.527	28.6983	28.8577	28.356	28.6724	28.5844	28.5943	28.5127	28.6459	4687200000	113
U3CGE9;U3E0Y2;A0A5F4WCE3;A0A2R8N085	BLVRB	BLVRB	28.5797	28.3707	28.3352	28.2873	28.6393	28.3954	28.827	28.2305	28.498	28.9037	4678800000	130
F7IRR7	RPL36	RPL36	27.8822	27.6747	28.9923	28.3889	28.7947	27.2634	29.0504	29.4275	29.019	28.8636	4676100000	42
F7IHX7	CZIB	CZIB	28.7639	28.5375	28.7179	28.7069	28.686	28.6605	28.8063	28.5698	28.6514	28.7498	4674600000	88
U3EGG9;F7IJB9;F7EQW1	NUP62	NUP62	28.667	28.5682	28.6829	28.6722	28.6331	28.6794	28.6008	28.7858	28.6734	28.5377	4666900000	131
U3CT98;F7HT10;F6Q3M8	NCSTN	NCSTN	28.6583	28.578	28.653	28.8301	28.7999	28.7404	28.7886	28.5238	28.578	28.6414	4666200000	90
A0A2R8MIP2;U3EZQ2	AAMP	AAMP	28.4479	28.628	28.809	28.3784	28.7039	28.9726	28.2714	28.4944	28.2957	28.6507	4661500000	176
F7IIM2	PDPR	PDPR	28.6153	28.6264	28.6814	28.9353	28.7529	28.4165	28.624	28.7092	28.7025	28.6162	4652800000	163
A0A5F4VUF1;U3D8J2;U3CIC0	CABYR	CABYR	28.8704	28.645	28.5195	28.7313	28.5108	29.151	28.1551	28.3326	28.6768	28.4652	4650400000	116
U3EAY2	TPM4	TPM4	28.4896	28.341	28.3785	28.3126	28.4715	28.0479	29.3971	28.6535	29.3291	28.8422	4631700000	69
F7IHC5;A0A2R8MAY1;A0A2R8PM43;A0A2R8MJB7	ARPC3	ARPC3	28.6149	28.651	28.6271	28.4929	28.4635	28.4252	28.6262	28.7169	28.9776	28.641	4631300000	74
F7HXF0;F7HV21;A0A5F4WGT4	GLG1	GLG1	28.4947	28.6442	28.758	28.6281	28.6422	28.6728	28.3747	28.8442	28.6069	28.7088	4624700000	177
U3F816;U3BEE1;A0A5F4WJ20;A0A5F4WGU5;A0A5F4W9N1;A0A5F4W9E6	NUP210	NUP210	28.574	28.7107	28.7264	28.6375	28.5622	28.664	28.4759	28.7653	28.5836	28.696	4621400000	237
F7C2X5;U3DWY6	LSM2	LSM2	28.7873	28.723	28.7357	28.8857	28.3872	28.7319	28.3643	28.6536	28.7423	28.3009	4620900000	91
U3DEZ6;U3FD93;U3F1D6;A0A2R8PBY0	USP9X	USP9X	28.5054	28.5253	28.5324	28.7203	28.5757	28.7272	28.7927	28.6214	28.7064	28.4868	4617400000	287
U3ESC3;U3EVL1;U3DMK8;F7HL14	WFS1	WFS1	28.4438	28.5524	28.6971	28.6571	28.2768	28.3755	28.5606	28.6536	28.1839	29.0784	4615100000	226
U3CZS1;U3FSU0	DAD1	DAD1	28.7187	28.6767	28.5393	28.6607	28.6206	28.5741	28.5811	28.6314	28.2807	28.5145	4609700000	38
F7I5N7;A0A5F4WDS1	GLA	GLA	28.623	29.0124	28.7161	28.871	28.7229	28.6024	28.4336	28.0719	28.611	28.4865	4606600000	138
F7EMG6;F7EMF9	RPA1	RPA1	28.7911	28.5041	28.6666	28.842	28.5364	28.8738	28.7597	28.5603	28.5078	28.4972	4602600000	181
U3FHK3;U3C9W5;U3BJ35	TXNDC5	TXNDC5	28.2369	28.925	28.6102	28.3514	28.4977	28.4065	28.0789	28.7751	28.833	28.5206	4602000000	129
F7IH53;F7HB74	DNAJC8	DNAJC8	28.8444	28.6932	28.6463	28.5491	28.8054	28.5683	28.7839	28.407	28.2818	28.6071	4588800000	93
A0A2R8MPS8;F7IH94;U3EPB9;U3E9L2	HPCAL1	HPCAL1	28.5622	28.5466	28.6258	28.5443	28.701	28.6447	28.2506	28.6201	28.7823	28.936	4576400000	104
U3EXB9;A0A5K1TW67	ERO1A;ERO1L	ERO1A	28.7699	28.5286	28.8324	28.7543	28.4754	28.5878	28.498	28.561	28.5296	28.699	4576100000	160
A0A2R8M7F9;U3FKB2;U3E7L4;U3D9W1;U3CCA9;F7HU37;F7HU47;F6XL63;F6WZD7;A0A2R8M3T8	FIP1L1	FIP1L1	28.7824	28.4849	28.5831	28.8114	28.3718	28.7978	28.8929	28.5763	28.4942	28.6139	4569000000	106
F6YK43;F6YKK0;F6TP55	CFAP298	C21orf59	28.7755	28.4624	28.5822	28.7228	28.7575	28.7352	28.6884	28.5742	28.2028	28.7552	4565100000	135
F6YNU3;U3D0V8;F6YNQ6;F6YNI7	ARMC8	ARMC8	28.6563	28.5505	28.5962	28.711	28.6973	28.7344	28.6342	28.6454	28.4514	28.5148	4561000000	177
F6ZW57;F6ZEU4;A0A2R8MIH9;F6ZW86	PPP3CC	PPP3CC	28.7901	28.5	28.7558	28.6867	28.7204	28.8421	28.7299	28.5883	28.3893	28.4146	4549600000	118
F7H4L8	ECI1	ECI1	28.5304	28.9271	28.6294	28.4701	28.7877	28.5736	28.4088	28.6587	28.6043	28.6557	4547800000	101
F7IGP6;F7IGP3	GLIPR1L1	GLIPR1L1	28.4807	28.3707	28.5404	28.7567	28.4948	28.7454	28.4042	28.6833	28.2285	28.5175	4546000000	70
A0A5F4VSR3	N/A	N/A	28.9281	28.1725	28.5983	28.821	28.9957	28.406	28.4858	28.7922	28.343	28.7567	4545500000	141
F7IF82;F7IF73;A0A5F4W974;A0A5F4VY22	SYCE1	SYCE1	28.7028	28.5171	28.633	28.4572	28.9135	28.5258	28.5885	28.7886	28.4265	28.8152	4538700000	105
U3DN09;U3CRY0	TLN2	TLN2	28.6953	28.5189	28.5532	28.798	28.3759	28.4552	28.8658	28.6878	28.7587	28.674	4535900000	246
U3BXK1;F7I172;A0A2R8MFP4	PDCD4	PDCD4	28.6082	28.5905	28.6844	28.7447	28.6483	28.6526	28.7017	28.5138	28.4938	28.4444	4534700000	136
A0A2R8MDL1;A0A2R8MRS4	ACOT9	ACOT9	28.4195	28.6166	28.5761	28.4644	28.558	28.5087	28.6263	28.506	28.7616	28.8228	4533400000	193
F6QPD7;F6R9R0;F6QZN8;F6QYH2;U3DG93;F7DQM4;A0A2R8MVP6	TPD52L2	TPD52L2	28.6043	28.523	28.4969	28.6197	28.4727	28.7921	28.8798	28.3815	28.846	28.7215	4521400000	81
U3FIP9;U3B7R0;H9KWW7;H9KYE2	FKBP10	FKBP10	28.4461	28.6824	28.5457	28.9805	28.3228	28.3714	28.2508	28.6378	28.8505	28.8578	4520300000	142
F7GC20;A0A2R8P0E1;F7HQ77;A0A2R8MG69;U3FJA5;A0A2R8N9J2;B0VXL1;A0A2R8M4T8	LOC100409753;LOC103789205;LOC108591240;LOC108593825;RPL26;RPL26L1	RPL26;RPL26L1	27.7502	28.0832	28.8904	28.2296	29.0414	27.1451	28.7744	29.4275	28.6228	28.7013	4518500000	53
F7HE72;A0A5F4W6A6;U3DEU1;A0A2R8MBJ3	TSFM	TSFM	28.7175	28.6366	28.7837	28.6732	28.6684	28.5102	28.4543	28.5214	28.4565	28.6552	4514900000	88
A0A5F4W2W3;U3EH59;U3E9F0;U3FYN6;U3CJM5;U3BZP0;F7D1V2;U3FA72;U3ESS2	TCEAL3;TCEAL5	TCEAL5	28.5856	28.1331	28.4505	28.5121	28.1581	28.2577	28.4372	28.4712	27.8856	28.6219	4514600000	160
F7BXR6	SLC25A12	SLC25A12	28.4221	28.7278	28.712	28.4643	28.597	28.4128	28.5488	28.6743	28.3754	28.4641	4506500000	210
U3C9T5;F7D8D9	BOLA2B	BOLA2B	28.4612	28.2351	28.4147	28.5955	28.5709	28.6549	28.4466	28.7089	28.5428	28.4905	4498500000	84
F7H9R4;A0A2R8MUK8	BTAF1	BTAF1	28.7735	28.4935	28.6489	28.6615	28.5551	28.8304	28.6274	28.6692	28.2249	28.5548	4493400000	179
F7IG39	CBX5	CBX5	28.6539	28.6874	28.5282	28.6111	28.5688	28.4849	28.5588	28.4232	28.3286	28.621	4493400000	105
U3DQK7;F7I383;A0A5F4VR76;A0A5F4WHP8;U3CTQ0	GCLC	GCLC	28.6775	28.4777	28.5083	28.5779	28.5333	28.7327	28.6301	28.5961	28.5827	28.6968	4493100000	153
F7DCS8;F7AIV0;B0VXK0;A0A5F4WCI3;A0A5F4VVT8;A0A5F4W0H9	RPS25	RPS25	28.3281	28.5231	28.7529	28.7552	28.808	27.8939	28.6458	28.951	28.4732	28.7187	4487200000	19
F7EG02	LIPE	LIPE	28.6947	28.7425	28.3121	28.8034	28.7634	28.8249	28.4133	28.6463	28.3482	28.4828	4477800000	171
A0A5F4W785;A0A2R8N9P5;A0A2R8MS28;A0A2R8N6F9;A0A5F4WHC0;F7BRM8;A0A2R8P1D5	RPS10	RPS10	28.4909	28.5259	28.3463	28.3119	28.5251	28.5192	28.3322	28.3921	28.4618	28.5116	4477200000	86
U3EAA8;A0A5F4VU81	FAM98A	FAM98A	28.6563	28.5425	28.5218	28.8069	28.5208	28.4898	28.6727	28.6405	28.5901	28.7396	4471500000	111
F7IHH1;U3FQH9;A0A5F4WHR9;A0A5F4WLW5;A0A2R8MAM4	ACAA2	ACAA2	28.1768	29.0288	28.5833	28.5761	28.4203	28.2348	28.881	28.3758	28.7929	28.6218	4465500000	128
Q5UB87;A0A2R8MM57;P40247	PRNP;PrP	PRNP;PrP	28.4867	28.4844	28.7634	28.5846	28.5403	28.7779	28.2867	28.6287	28.2168	28.5419	4465000000	49
F7IGD6;A0A2R8NDR0;A0A2R8P8I7;F7IBP1;F7IBL6;U3BEN5;A0A2R8MSG7	ZNF207	ZNF207	28.7115	28.0823	28.6559	28.6334	28.4652	28.8664	28.6333	28.6943	28.9088	28.5999	4464500000	65
F7A6T5;A0A2R8PKT7;A0A2R8N0I7	EIF3J	EIF3J	28.8075	28.5311	28.4138	28.603	28.5661	28.4814	28.9212	28.5477	28.5074	28.2328	4443800000	108
U3DGI1	GAPVD1	GAPVD1	28.5744	28.39	28.4924	28.6802	28.5301	28.6983	28.7365	28.6782	28.4743	28.6414	4441100000	190
U3AV65;U3C5W9	GSTT1	GSTT1	28.4623	29.1264	29.0324	28.549	26.7623	29.2035	27.1243	28.5651	27.5722	28.117	4422300000	91
U3FV33	ATP13A1	ATP13A1	28.6651	28.5786	28.5678	28.6775	28.666	28.5811	28.6257	28.53	28.4266	28.6695	4421300000	202
F6R2S9;U3BKQ4;F6R2X2	LYPLA1	LYPLA1	28.6616	28.2065	28.7822	28.7413	28.8277	28.611	28.0274	28.8193	28.6152	28.3689	4416200000	102
U3CSH9;U3D9X7;F7HH84;U3EX76;U3DK04;B0KWM7;U3BUK0;A0A5K1VJT9;F7DJP7	RBM39	RBM39	28.4758	28.6289	28.462	28.6182	28.6655	28.6856	28.5522	28.5786	28.5272	28.5379	4413400000	184
U3E9U8;U3BSU5;A0A5F4VWQ4;A0A5F4VYK9	MACROD1	MACROD1	28.3106	28.753	28.7472	28.4916	28.4243	28.474	28.628	28.5886	28.8331	28.5651	4407500000	98
A0A5F4WKC5;F7I3U9;A0A5F4VV99;F6TYL1;F7I8B0;A0A5F4W6Q4;A0A5F4WB32	ADD3	ADD3	28.5433	28.6739	28.4641	28.6977	28.4893	28.6941	28.4131	28.5227	28.67	28.6913	4405700000	175
F6X2B4;U3CBS1	GALK1	GALK1	28.5169	28.2554	28.5581	28.3652	28.5629	28.8718	29.0322	28.6231	28.4403	28.5805	4395000000	146
U3BRM2;F6SFK4;A0A5F4W319;F6SFP6	EIF2S2	EIF2S2	28.5282	28.5123	28.6223	28.6994	28.5594	28.472	28.6235	28.6101	28.7099	28.535	4383700000	169
F7GZZ9;F7HWK9;U3FE35	BCAS2;LOC100414058	BCAS2	28.5417	28.6166	28.4825	28.6133	28.5416	28.7401	28.571	28.559	28.699	28.4357	4381600000	140
F7E428;U3EA96	HNRNPH3	HNRNPH3	NaN	29.2886	29.0481	NaN	29.2497	27.11	NaN	28.9761	NaN	NaN	4377200000	14
U3FHY1;U3CZ92;U3FSA4;F7IIS4;F7IIS0	DPP3	DPP3	28.7781	28.3706	28.7954	28.5127	28.3244	28.5332	28.4429	28.4718	28.6603	28.739	4375700000	193
F6UZ66	MOV10	MOV10	28.5738	28.6319	28.6112	28.544	28.4882	28.5244	28.5923	28.6151	28.5524	28.5025	4370700000	232
U3CXX4;U3BIZ4;F7I7Z9;A0A2R8M8V7;A0A2R8N0C1;A0A2R8M7I3;A0A2R8N638;A0A2R8MXP9;A0A2R8MI27	UBE2L3	UBE2L3	28.9456	28.3942	28.4653	28.5662	28.2766	28.6838	28.7132	28.4753	28.5828	28.4574	4367900000	75
U3EIM4;U3DX98;U3BP75;F7GF50;A0A2R8MPP3	CRYZ	CRYZ	28.6311	28.6547	28.3393	28.4166	28.5814	28.7004	28.2547	28.636	28.8232	28.6324	4360000000	138
A0A5F4WB38	PPIL1	PPIL1	28.4875	28.4977	28.6872	28.5527	28.4686	28.7631	28.2283	28.6083	28.5747	28.4107	4357400000	54
F7ETK3	ANP32B	ANP32B	28.6112	28.3979	28.5426	28.5053	28.3424	28.8308	28.6925	28.6585	28.3533	28.4304	4327800000	54
A0A5F4W642;A0A5F4W867	HLX	HLX	28.436	28.8189	28.7285	28.4929	28.446	28.2837	28.489	28.6	28.4875	28.6221	4324700000	171
F7IGC5;U3CE23;F7CYB3;A0A2R8MJF9;F7CXZ6	MSN	MSN	28.4651	28.4625	28.3666	28.2897	28.4814	28.237	28.7276	28.4781	29.1191	28.6594	4319700000	164
A0A5F4VT12;U3DRS4;A0A5K1V7I2;U3DDQ0	NOP56	NOP56	28.3585	28.4783	28.5666	28.3757	28.5821	27.8561	28.6648	28.7472	28.3682	28.6883	4318500000	226
F7CVP1;A0A2R8MP17;A0A2R8M7E7	LOC100406481	UQCRH;UQCRHL	28.6915	28.413	28.3389	28.5969	28.5107	28.5155	28.7591	28.6491	28.5077	28.6053	4310400000	70
F7EP36;U3F979;U3D6C1	CHD4	CHD4	28.7896	28.7577	28.4875	28.6232	28.4272	28.5767	28.7421	28.4118	28.316	28.513	4306200000	204
F7H8V5;U3FNV2;U3FHN1;F7HJB5;A0A5F4WFI5	AP3D1	AP3D1	28.513	28.4335	28.6367	28.5319	28.4009	28.4727	28.7268	28.5406	28.5754	28.5317	4306200000	192
F7HET2;A0A2R8M5C4	IST1	IST1	28.5153	28.366	28.7052	28.5897	28.2919	28.5847	28.7626	28.5765	28.4711	28.4962	4303500000	121
F7GKU5;H9KXS8;A0A2R8MZN3;U3FR98;U3DJC1;F7GKU8	LOC100407930;NDUFA5	NDUFA5	28.4986	28.5325	28.5333	28.492	28.6441	28.5633	28.6658	28.4695	28.7491	28.4495	4297800000	94
F7G3B6	NAGK	NAGK	28.466	28.467	28.5324	28.6849	28.5616	28.4245	28.5393	28.5841	28.636	28.6826	4297400000	127
U3AVF7;F7GT26	UBE4A	UBE4A	28.4471	28.6155	28.268	28.72	28.4387	28.6518	28.5946	28.5402	28.5549	28.5196	4289900000	166
A0A2R8MPR6;F7F832	TMEM33	TMEM33	28.612	28.5651	28.6118	28.4956	28.2984	28.5337	28.4689	28.7892	28.2827	28.7449	4284100000	53
F7I3A2	PLPBP	PLPBP	28.4525	28.3787	28.9214	28.1562	28.4995	28.2578	28.1959	28.5856	28.3647	28.6339	4282700000	100
U3EGS0;U3CPK8;F7I2K9	STAU1	STAU1	28.6838	28.4774	28.5842	28.5196	28.6141	28.5333	28.6927	28.3283	28.1992	28.5368	4282700000	117
U3EZY3;U3EM13	VPS28	VPS28	28.6307	28.481	28.5625	28.6591	28.4644	28.836	28.2033	28.4458	28.5223	28.6404	4280000000	105
U3B761;A0A2R8MTP4	PRAF2;WDR45	PRAF2;WDR45	28.5968	28.6479	28.5627	28.4172	28.5149	28.3243	28.4484	28.439	28.3578	28.6629	4260100000	78
U3E3B4;U3C3K3;A0A5F4W3L4	UMPS	UMPS	28.599	28.3836	28.4768	28.7126	28.4265	28.7204	28.7759	28.511	28.5306	28.2562	4257300000	164
U3EQU8;U3CAA5;U3EFB3;A0A5F4WFH3;A0A2R8P3K4;A6MJZ1	ACOT7;LOC100409427	ACOT7	28.5476	28.5452	28.4857	28.6461	28.5069	28.6393	28.4245	28.6457	28.4895	28.4395	4254700000	110
A0A5F4W2C7;F7EFW5	DPP7	DPP7	28.2083	28.5711	28.4014	28.6412	28.3887	28.5508	27.9216	28.4107	28.5184	28.6869	4254200000	146
F7B212;U3CP35	CCAR1	CCAR1	28.7723	28.5461	28.38	28.6891	28.6568	28.7286	28.6479	28.2806	28.3993	28.4454	4253300000	173
A0A5F4WBJ8;F7ICR4	LSM3	LSM3	28.6256	28.5885	28.4629	28.494	28.6388	28.6795	28.5814	28.3777	28.6348	28.4046	4247800000	53
U3EFG8;F6WSM8	MAT2B	MAT2B	28.7096	28.3488	28.4609	28.5297	28.3743	28.6654	28.7409	28.4461	28.5726	28.3939	4246600000	127
A0A2R8N6R7;A0A5F4WB51;F7H948;F7H3X4	IZUMO4	IZUMO4	28.9474	28.5156	28.515	28.6324	28.4381	28.8865	28.2368	28.2279	28.4449	28.4256	4238500000	87
F7H895;A0A2R8MVQ7;F7G1Y1	BCAT2	BCAT2	28.297	28.8197	28.7479	28.4319	28.1856	28.4836	28.6225	28.31	28.5707	28.5835	4233500000	155
F6PLX7	RPL14	RPL14	27.2557	27.7089	28.8522	28.2501	28.6838	26.6162	28.802	29.3765	28.8771	28.742	4204000000	52
F6ZIZ6;F6W3G3;F6YJ85;A0A2R8MAN8;A0A5F4W9X2;F6QUZ4	TSG101	TSG101	28.4357	28.2053	28.5295	28.5484	28.4354	28.7509	28.7536	28.3661	28.3278	28.462	4204000000	133
F7HZX0;A0A5F4W892;F6R0T5;A0A5F4W5G3;A0A5F4W3T3;A0A5F4VY91	LPP	LPP	28.23	28.3496	28.2006	28.27	28.2678	28.4361	28.852	28.5721	28.7512	28.5818	4184800000	147
A0A5F4WM61;F6VK28;F6RP08;F6W3B5	ITIH4	ITIH4	28.4766	27.9942	28.3658	27.9754	28.5655	28.3521	27.8805	28.6007	29.3366	28.6472	4179300000	188
U3ESV8	CLMN	CLMN	28.6378	28.1751	28.6602	28.5396	28.8841	28.464	28.0779	28.464	28.0512	28.3187	4174700000	236
F7HDB1;F7HIB4;A0A2R8MLM3;U3F9W9	MYL12A;MYL12B	MYL12B	28.4253	28.5594	28.2379	28.6075	28.2239	28.2963	28.8255	28.5901	28.7426	28.6311	4173400000	71
U3D8U2;F7AMY7;F7AM26	STIM1	STIM1	28.2999	28.6467	28.677	28.3593	28.4264	28.2574	28.3109	28.7273	28.0669	28.5306	4170200000	152
U3EH14	GOLGA3	GOLGA3	28.4533	28.4352	28.5144	28.3736	28.4548	28.6832	28.5149	28.5641	28.4569	28.3974	4165800000	247
F7DG24;A0A2R8MI75;A0A2R8N7B5;A0A5F4VUF5;F7CY23	ACAA1	ACAA1	NaN	27.9607	28.1473	28.4583	28.4772	29.4677	NaN	29.2923	28.9523	29.0736	4165100000	31
U3EPV9;U3C542;U3BUG1;F7I566;U3DJW7;U3D9U1;F7I9T6	UBAP2L	UBAP2L	28.7124	28.5365	28.397	28.4844	28.5564	28.5408	28.5828	28.6081	28.1796	28.563	4164400000	137
F7IR99;U3EBH7;U3CSU9	DPY30	DPY30	28.6291	28.4237	28.5381	28.6196	28.3741	28.5275	28.5407	28.3492	28.6033	28.5184	4163300000	85
U3FQC5;U3FEA5	MRPS6	MRPS6	NaN	NaN	NaN	NaN	NaN	NaN	NaN	NaN	NaN	28.4558	4153600000	12
U3FJB7;U3CF89;A0A2R8P1E1;A0A2R8PLU2	ATP6V1E1	ATP6V1E1	28.4245	28.4782	28.6625	28.54	28.1613	28.4052	28.8432	28.3359	28.6252	28.4323	4149100000	102
F6R108	FDX1	FDX1	27.8748	29.2916	28.7209	28.6482	28.7231	27.3878	27.4609	28.3778	28.7374	28.5425	4145400000	46
F7FM39;U3DFY9;F7FLX8;U3F1I3;U3CMQ2;U3FR07;F7G0E9;U3DFE2;U3DFT8;F7D422;U3EC55;F7G0D3	EIF4G3	EIF4G3	28.6323	28.6072	28.4704	28.5526	28.5733	28.5512	28.4805	28.4213	28.4755	28.3274	4131300000	190
A0A5K1U3I8;U3E5P9;U3E569;U3ENB7;U3DFW5	HGS	HGS	28.674	28.2305	28.4465	28.5378	28.4215	28.6897	28.5947	28.4252	28.3315	28.3604	4126600000	127
F6RI58;F6RJ93	USP47	USP47	28.5634	28.3045	28.3791	28.6329	28.2727	28.6745	28.4212	28.4494	28.5675	28.5477	4126100000	187
U3DMC0;A0A5F4W8Y6;F7I366;U3AVM9;F7IEY0	OCRL	OCRL	28.5967	28.2633	28.3653	28.4573	28.334	28.6377	28.5219	28.5079	28.3755	28.7652	4121800000	130
F7GUE5;F7H4I1;A0A5F4W7D2	TAF15	TAF15	27.9204	28.5211	28.3993	27.7694	28.659	28.324	28.2562	28.7403	28.5373	28.1899	4120700000	85
U3BCW4	ATG3	ATG3	28.5269	28.4111	28.4047	28.4895	28.5368	28.6197	28.4356	28.5028	28.4023	28.4279	4119800000	102
F6S3M7	PPP4C	PPP4C	28.5886	28.3099	28.5009	28.6791	28.5587	28.6084	28.1295	28.581	28.4064	28.5059	4118100000	122
F7GR97;F7FQ11;F7GJS1;F7BQT2	HNRNPLL;HNRPLL	HNRNPLL;HNRPLL	28.5811	28.4816	28.3861	28.6114	28.3556	28.579	28.3991	28.4268	28.3551	28.4052	4117500000	164
U3EVR4;U3CYZ1;U3C1A8;U3BLM4;F6RH78;U3D2E3;U3E630	PACSIN2	PACSIN2	28.5715	28.4471	28.3792	28.6549	28.5726	28.5854	28.6243	28.4438	28.6025	28.1501	4115300000	94
U3DYH6;F7C7K1;A0A2R8P8K6	NDUFV2	NDUFV2	28.5877	28.5421	28.4832	28.4357	28.4618	28.4049	28.5563	28.4246	28.7168	28.3056	4111100000	89
U3EN56;U3BT24	CRIP2	CRIP2	28.4549	28.3848	28.156	28.4464	28.5143	28.508	28.6556	28.2551	28.8249	28.5995	4110800000	87
F7HYI2	ABCC2	ABCC2	27.5676	27.5713	27.4824	27.6615	27.631	27.4323	27.6855	27.5761	27.6466	27.3256	4104000000	28
U3ENM9;F7B718	GCN1;GCN1L1	GCN1;GCN1L1	28.4946	28.7909	28.3369	28.3829	28.3138	28.3763	28.5107	28.5181	28.5058	28.3202	4098200000	337
F7HIC6	KIFBP	KIF1BP	28.6636	28.2887	28.2947	28.6142	28.5012	28.8336	28.7177	28.4041	28.2628	28.3754	4097100000	181
F7ID78;F6QX05	MAGOH	MAGOH	28.5322	28.4786	28.3055	28.5349	28.579	28.6346	28.567	28.3291	28.2456	28.4998	4087700000	110
F7G0P2;A0A5F4WBN6	ARL6IP5	ARL6IP5	28.494	28.4698	28.3028	28.4709	28.1469	28.2065	28.4197	28.5913	28.7745	28.656	4087100000	60
F7I1X1;B0KWR0;A0A5F4W0H0	APOA4	APOA4	28.3386	27.9541	28.8311	28.7108	28.8022	28.0139	27.9163	28.5235	28.7043	28.3716	4087000000	156
F7B3B4;U3FXR5;U3BR58	TBC1D23	TBC1D23	28.4768	28.3577	28.4591	28.448	28.5324	28.5935	28.3712	28.5021	28.3223	28.4936	4086300000	126
U3EDZ4	LSS	LSS	27.9512	29.4339	28.3484	29.1332	28.6678	26.5754	27.6695	28.2209	28.1864	28.403	4083100000	157
F7I7N5	ODF1	ODF1	28.6944	27.939	28.396	28.8715	28.8422	28.278	27.5171	28.6969	28.8035	28.2799	4076700000	91
U3DQS1;A0A2R8P7A0;A0A5F4WM09;U3BSH2;A0A5F4W0D5	CD99	CD99	28.5815	26.2579	25.6968	29.4533	25.4663	28.6556	29.0294	26.3993	28.7371	29.0076	4067200000	49
A0A5F4W5D5	N/A	GK	28.7054	28.3381	28.4224	28.7372	28.5106	28.7139	28.5028	28.5173	27.377	28.4586	4065300000	174
F7IM47	SDF2L1	SDF2L1	28.6449	28.353	28.5279	28.5854	28.4464	28.6649	28.3164	28.4113	28.4664	28.1157	4063400000	67
F7GLR8;F7GIP0;F7GIM9;F7GQ91;A0A5F4W7D5;F7GQ96;A0A5F4WGB9;A0A5F4VQL6;A0A5F4W337	CAST	CAST	28.4679	28.4336	28.5322	28.3734	28.341	28.5593	28.4594	28.4197	28.6163	28.4572	4061200000	133
F7HYH0	CRKL	CRKL	28.4212	28.3464	28.2947	28.4529	28.4288	28.5532	28.6289	28.2662	28.6032	28.4837	4055000000	142
U3DVQ6;F6QQS6	LSM7	LSM7	28.6719	28.2345	28.4095	28.7084	28.3392	28.5764	28.3702	28.4068	28.7873	28.1615	4053600000	46
F7HKF9	CRLF3	CRLF3	28.6064	28.3986	28.3599	28.6809	28.3639	28.479	28.338	28.391	28.4857	28.4177	4047600000	121
U3CW59;F7GH31	ATP6V0C	ATP6V0C	27.918	28.1917	28.5427	28.4641	28.104	27.695	28.793	28.5765	28.3961	29.1826	4043200000	27
F7IT31	DDX23	DDX23	28.4039	28.4533	28.3605	28.5487	28.5097	28.553	28.7469	28.3548	28.2653	28.328	4042600000	165
U3C1T7;U3E2Y9	ZYX	ZYX	28.2636	28.1802	28.5764	28.2123	28.1757	28.2153	28.7262	28.4435	28.4118	28.6479	4028100000	106
U3EEB5;U3CXX2;F7IG54	SRRM1	SRRM1	28.543	28.3049	28.4389	28.4769	28.3394	28.5647	28.8074	28.4818	28.2209	28.3643	4017400000	91
F7HA18	SUMF2	SUMF2	27.9448	28.5017	28.5098	28.5735	28.4193	28.8982	28.65	28.4164	27.9042	28.4136	4005200000	108
U3F9N8	RTN4	RTN4	28.3973	28.4757	28.33	28.4578	28.4251	28.346	28.677	28.3849	28.6053	28.3646	4001800000	150
F7F0E4;U3CSI9;F7A1T7;F7AJ62	AGK	AGK	28.4726	28.4431	28.4164	28.5287	28.3476	28.4526	28.3182	28.4754	28.3138	28.6488	3997000000	137
F7CDP2;A0A5F4WJB7;A0A5F4VV56	NDUFA8	NDUFA8	28.3711	28.2541	28.4169	28.4183	28.4313	28.4477	28.5626	28.4112	28.469	28.2032	3997000000	85
U3APL7;F7I9H7;U3CAP2;A0A2R8PG93;U3CVS0;F7I763	CARKD	CARKD	28.3622	28.273	28.5246	28.5007	28.449	28.3622	28.6248	28.3389	28.4622	28.51	3987300000	148
F7CFP7;U3DL17;A0A2R8M8U4	UBE2M	UBE2M	28.3932	28.4189	28.3973	28.3709	28.5998	28.4485	27.9458	28.453	28.4289	28.2927	3984100000	27
F7GM17	IAH1	IAH1	28.4522	28.4684	28.6312	28.2346	28.199	28.5791	28.5556	28.3402	28.2747	28.1891	3976900000	145
U3BF89;A0A5F4VSB5;F7HBV5;F6W202;U3FLT0;F6WLF2	ITGB1	ITGB1	28.3426	28.6904	28.3244	28.1241	28.3052	28.2869	28.2063	28.5703	28.5679	28.5634	3976700000	151
U3F3H8;A0A2R8MV38	TMED4	TMED4	28.444	28.5513	28.3333	28.5304	28.4026	28.3045	28.5865	28.38	28.1773	28.565	3976200000	108
F7F6X9;U3FL86;F7F636	PFDN2	PFDN2	28.3634	28.3256	28.5444	28.4318	28.4388	28.5253	28.6857	28.4172	28.3896	28.3721	3974300000	51
F7IEY5;U3CPB0;A0A5F4WD51;A0A2R8M4I6;F6S2Y1;A0A2R8PN31	PYGL	PYGL	28.4356	28.3407	28.4464	28.3885	28.0293	28.3784	28.533	28.5954	28.5338	28.5084	3969200000	208
U3FFR5	ARIH1	ARIH1	28.2062	28.3604	28.2441	28.4698	28.2679	28.4095	28.1356	28.3292	28.4379	28.3448	3960300000	149
U3EH87;U3DNX8;U3CQB9;A0A2R8PIL7;A0A2R8MA92;A0A2R8MWM2;F7I0L9;A0A5F4WJH3;A0A5F4WLP8	NOMO1	NOMO1	28.3428	28.4645	28.4037	28.5045	28.4145	28.279	28.2044	28.4858	28.5864	28.5402	3957700000	192
F7F1N0;F7E9Y2;U3EJI1;F7F1T3;F7GPN0	EML4	EML4	28.6186	28.2176	28.2936	28.6171	28.2884	28.4067	28.3736	28.4283	28.6351	28.4614	3955700000	127
F7CQS6;A0A2R8MXF4;A0A2R8MR98;U3EGF0;U3EG17;F6VWK7	ARHGEF7	ARHGEF7	28.5113	28.2947	28.4258	28.5916	28.341	28.6174	28.3664	28.4492	28.2074	28.4752	3939400000	167
A0A5F4VZ40	N/A	N/A	27.9586	26.9612	28.2624	27.3773	28.0213	28.2203	28.5777	27.7925	29.6567	28.4735	3937000000	67
F7GSP9;A0A2R8N1H1;F7GXX1;A0A2R8N066;A0A2R8MBR0	RAB1A	RAB1A	28.4486	28.5815	28.4481	28.519	28.4352	28.3673	28.4123	28.2288	28.2494	28.6147	3934200000	79
A0A5F4WET5;F6VW06	N/A	N/A	28.6001	28.4263	28.4626	28.5017	28.1391	28.2985	28.1598	28.4379	28.2225	27.7713	3930900000	107
F7IGL2;F7IGL5;F7GM98;F7IIZ0	EIF2A	EIF2A	28.5187	28.3082	28.4853	28.465	28.2927	28.5748	28.4406	28.4532	28.3725	28.4239	3927800000	147
U3DFD0	CMBL	CMBL	28.1168	28.4431	28.3635	28.0966	28.4084	28.5397	28.6798	28.458	28.6663	28.5004	3922000000	111
U3EPY5;F7EY23;F7HGH7;F6ZJH9	RPL13A	RPL13A	27.0958	27.222	28.6333	27.9532	29.0167	26.8002	28.9964	29.2077	28.3395	28.7242	3920400000	50
F7GKR6;A0A5F4W063;A0A5F4W7V2;U3C8Y8;U3EXP4	HCFC1	HCFC1	28.4558	28.3455	28.3602	28.5314	28.2251	28.5997	28.4535	28.291	28.5169	28.2984	3920400000	161
U3F9P1;F7IAQ5	H1F0	H1F0	27.0146	28.8552	28.2918	27.8608	27.9939	NaN	29.1293	28.6307	29.3798	28.1337	3917500000	26
U3EN66;U3DHN1;F6YNY7	TMPO	TMPO	28.3974	28.2273	28.2907	28.4926	28.4327	28.5999	28.5682	28.2808	28.4115	28.5114	3914800000	123
F7IRE5;U3FU24;A0A5F4WF67;A0A5F4W2M6;A0A5F4VV85;A0A5F4WIA0;A0A5F4VQI9;F7D318	HOOK1	HOOK1	28.5673	28.2163	28.4079	28.4857	28.5713	28.5941	28.1997	28.3765	28.2694	28.3463	3913000000	186
F7ICG6;F7IH74	MAEL	MAEL	28.4191	28.3519	28.391	28.5574	28.4982	28.6523	28.2628	28.2791	28.0015	28.3622	3912800000	124
F7IM19;A0A2R8PFF8	CLIC1	CLIC1	28.4896	28.4485	28.1977	28.5925	28.0189	28.6716	28.7242	28.0611	28.5028	28.3349	3904700000	123
F7HWG2	PSMD9	PSMD9	27.9915	28.4911	28.1756	28.2769	28.2943	28.1042	28.2357	28.7644	27.994	28.0689	3895900000	111
F6TJS7;F6WVZ2;A0A5F4VVV4	COPS8	COPS8	28.5595	28.4197	28.1777	28.8068	28.5386	28.6406	27.848	28.3977	28.6932	27.6271	3889700000	119
F7IJI2;U3C5J6	PMM2	PMM2	28.6331	28.3025	28.5016	28.2044	28.5476	28.3939	28.4564	28.4393	28.197	28.3853	3867500000	66
U3DBE0;F7BX97;U3DXM7;U3DPY4	LANCL2	LANCL2	28.4364	28.3204	28.2888	28.4076	28.2295	28.3436	28.2395	28.6548	28.4453	28.6896	3862300000	132
F7IHU1;F7C1E6;Q9GLP3;F7HYZ9;F6Q065	ACSL1;MLCL1	ACSL1;MLCL1	28.5021	28.3784	28.4052	28.5507	28.4185	28.4559	28.3379	28.1631	28.2914	28.5035	3860500000	156
F7FNS6	NUCB1	NUCB1	28.0162	28.3899	28.1314	28.2855	28.1982	28.4255	28.5966	28.5469	28.5588	28.5154	3859000000	179
U3F702;U3EYC4;F7GBP1;U3E6Y7;F7GBW7	AGFG1	AGFG1	28.5748	28.2214	28.431	28.656	28.2645	28.3644	28.565	28.4149	28.2018	28.3857	3857600000	71
B0KWI5;F6RZ34;F7HZN1;B0KWI6;F6S8R5	LOC100410702;TUBA1B;TUBA4A	TUBA1B	28.4902	28.2149	28.2636	28.3928	27.8294	28.2399	28.349	28.584	28.9444	28.3982	3854700000	66
F6VZL4	NDUFS3	NDUFS3	28.3337	28.449	28.3895	28.357	28.2783	28.4114	28.6481	28.3517	28.3102	28.3626	3846500000	159
U3EDM6;U3BX72;U3DCM5;U3CP58	CAPRIN1	CAPRIN1	28.3067	28.4408	28.2255	28.4058	28.5565	28.5226	28.5757	28.4522	28.2358	28.2682	3830700000	80
U3DG28;Q2QLG6	CAV1	CAV1	27.9497	28.9512	28.2045	27.7498	28.3738	28.2088	28.1515	28.6783	28.8154	28.2111	3827000000	42
F7E7W0;F7DTS4	MYO1C	MYO1C	28.2225	28.6968	28.3587	28.055	28.2943	28.0718	28.4228	28.465	28.6681	28.2812	3811500000	181
F7BV86	LZIC	LZIC	28.4421	28.0461	28.3218	28.4462	28.29	28.4525	28.6886	28.256	28.3025	28.5473	3803300000	104
F7EWF4	TXLNA	TXLNA	28.0055	28.4342	28.3955	28.2827	28.4383	28.5012	28.3886	28.4076	28.2265	28.302	3797300000	130
F7D874;U3CVD8;A0A5K1US86;A0A5F4VS83;A0A5F4WK77	DECR1	DECR1	28.3781	28.4152	28.4411	28.4849	28.5057	28.4822	28.0597	27.7966	28.2357	28.4026	3795700000	87
A0A2R8PL46;F7I0E2	TXNDC12	TXNDC12	28.6201	28.294	28.4247	28.2678	28.4748	28.3028	28.2807	28.0017	28.4693	28.5673	3790800000	71
U3ETD1;U3DLU5;F7GD24;U3EHQ0;U3E546;U3FFC8	AKR7A2;AKR7A3	AKR7A2;AKR7A3	28.4504	28.3629	28.1739	28.5119	28.2191	28.5042	28.4988	28.3371	28.4159	28.3012	3787900000	81
U3CQ53;A0A2R8M4Z8;F6Z1R8;A0A5F4WJ32;F6Z1U9;A0A2R8MTA2;A0A5F4WHJ2	PPP2R2A	PPP2R2A	28.3902	28.3186	28.4047	28.3966	28.3488	28.2348	28.5079	28.2449	28.4269	28.4117	3779600000	123
A0A5F4VZR3;F7E473	ABCB6	ABCB6	28.384	28.3117	28.2836	28.4854	28.3921	28.5493	28.2454	28.159	28.1001	28.4545	3778400000	152
F7DX34;A0A5F4WEM7;A0A5F4WDZ6;A0A2R8PC82;A0A5F4VW26	LOC100415625	RPL32	27.2611	27.9547	28.5816	28.2325	28.763	26.6823	28.0633	29.018	28.3392	28.3648	3777300000	81
F7F7A5;F7HZG5	GOLGA4	GOLGA4	28.8928	28.6867	27.7459	27.2964	27.5957	27.3026	NaN	28.0747	29.3069	27.4589	3771900000	85
A0A5F4VU06;F7FL95	COL3A1	COL3A1	26.8282	29.0262	26.4937	25.6036	28.4093	27.2929	27.2135	28.6198	28.8852	27.043	3771500000	109
A0A2R8NBW5;F6U6N0;F6TX27	SCAMP1	SCAMP1	28.2894	28.4007	28.0838	28.4164	28.1391	28.2583	28.5567	28.5318	28.3853	28.5458	3768800000	71
B0KWH6;F7IH67	SNX3	SNX3	28.4183	28.2626	27.9876	28.3052	28.3119	28.3945	28.334	28.2014	28.4099	28.0295	3763200000	84
F7I6R4;A0A2R8P5T0;A0A2R8NBL7;A0A2R8P9M6	MTAP	MTAP	28.4041	28.1797	28.3278	28.3815	28.2593	28.4723	28.5146	28.302	28.4635	28.2571	3757800000	114
U3BQH9;U3E690;A0A5F4WF24	C4A;LOC100411501	C4A;LOC100411501	28.5369	26.7412	28.9743	27.3283	28.7315	28.1093	25.487	28.3858	29.342	28.5909	3741500000	209
F7IS60	USP11	USP11	28.467	28.2486	28.3535	28.4504	28.1273	28.4898	28.4439	28.2272	28.4433	27.977	3739400000	197
F7AS95;A0A2R8MGT4;A0A2R8PNG2;A0A2R8MQ38	RPS15	RPS15	28.325	28.2185	28.447	28.6726	28.1175	27.9284	28.3795	28.2971	28.2937	28.0251	3736400000	83
F7F2V6;A0A5F4W2A2	DYNLT1	DYNLT1	28.3507	28.1362	28.3637	28.5793	28.255	28.4592	28.4526	28.3313	28.3084	28.2868	3734400000	80
U3EVJ7;U3BRD5;A0A5K1TUV3;F7GZ16;F7GNV3	CTNND1	CTNND1	28.3356	28.2559	28.1201	28.3103	28.2441	28.234	28.5539	28.2855	28.6661	28.5071	3726200000	190
F6RS03	ALDOA	ALDOA	NaN	27.8851	28.3878	28.3949	28.2008	28.1488	29.3223	28.484	28.5683	28.2799	3723800000	45
F7FA36;A0A5F4VU90;A0A5F4WF78	CPNE3	CPNE3	28.4873	28.4217	28.2464	28.1864	28.4157	28.221	28.1129	28.381	28.5497	28.3187	3719700000	122
F6V2S8	GPC2	GPC2	28.3354	28.4008	28.3859	28.5157	28.6012	28.3431	28.0349	28.347	28.0583	28.173	3719100000	145
U3FLM8;A0A5F4VXU3;F7GG29;F6ZHA8;F7GNU5	RO60;TROVE2	RO60;TROVE2	28.6118	28.3225	28.3427	28.3326	28.0975	28.3069	28.5711	28.2588	28.3204	28.1771	3719000000	136
U3BLX3;F7CPZ5	ENPP4	ENPP4	28.5902	28.4687	28.222	28.5435	27.6262	28.6208	28.069	28.1517	28.2274	28.315	3713400000	119
F6WXM1;F7FV69	RPS28	RPS28	28.5018	28.8443	28.3016	28.2317	28.6256	27.8732	28.0776	28.2856	28.2095	28.206	3702700000	51
B0VXG9;A0A2R8MMZ7;A0A5F4W6Q2;A0A2R8MFM0;A0A5F4WD83;A0A2R8PHH5;A0A5F4WE89	SON	SON	28.4857	28.2305	28.3965	28.1905	28.382	28.4248	28.4014	28.1138	28.2164	28.164	3701000000	168
A0A2R8ME09;F6V2W6;F6ZK33;F6XAG3	PEPD	PEPD	28.2474	28.0421	28.2958	28.0766	28.1096	28.3135	28.8008	28.2075	28.6242	28.5429	3699000000	124
U3BET2;F7ITB4;A0A2R8P0V2	SBSPON	SBSPON	28.0434	29.0818	28.4586	27.9505	27.9636	27.9399	27.8203	28.5211	28.3659	27.9309	3698900000	110
F7ER98;F7ERQ2	TUBB2A;TUBB2B	TUBB2B	28.5715	28.3385	28.031	28.8036	27.922	28.2641	28.7752	28.1139	28.1573	28.0779	3692300000	54
U3ELD1;F6PT22;A0A2R8N635;A0A5F4VZG5	ENO3	ENO3	NaN	NaN	NaN	NaN	25.2612	NaN	31.7095	NaN	27.0756	NaN	3687400000	43
U3FEQ0;U3C6A6	ARPC1A	ARPC1A	28.5326	28.3016	28.3522	28.3603	28.269	28.386	28.0433	28.2881	28.4843	28.1641	3683900000	105
U3BS75;F6ZTA2	ITPR3	ITPR3	27.492	28.4569	27.8852	28.3344	28.6162	28.9166	27.9302	28.6551	28.5818	27.7486	3679400000	273
F6U3V0	ADIRF	ADIRF	28.1144	28.0613	28.1711	27.9564	28.1747	28.3317	29.0384	28.5339	28.4004	28.2811	3667700000	58
U3EUR0;A0A5F4W0W8;A0A2R8P3R5;F7IEQ9;A0A5F4WCL8	KIF5C	KIF5B	28.5308	28.2839	28.3443	27.9577	28.1085	28.3151	28.326	28.4318	28.4065	28.2457	3665900000	193
U3CMR6	APOA2	APOA2	28.1402	27.923	28.1708	27.4492	28.9804	28.3293	28.1226	28.3845	28.7844	28.6005	3665500000	39
F7IHT1;U3F5B8;A0A2R8PC33	MGST3	MGST3	28.0093	28.7468	28.4571	28.5797	28.4537	27.686	28.2774	28.3528	28.0179	28.0875	3653600000	98
U3BJN4	PNN	PNN	28.392	28.4317	27.9689	28.3289	28.2602	28.1998	28.4844	28.1643	27.9938	28.1285	3641400000	140
F6WYT0	SENP8	SENP8	28.3897	27.967	28.3643	28.6546	28.3849	28.3082	27.9291	28.4073	28.261	27.9967	3635800000	95
U3EZI1;U3CTF1	DUSP3	DUSP3	28.3676	28.0917	28.2463	28.3064	28.4734	28.2006	28.4297	28.4153	28.2587	28.4166	3634900000	117
A0A2R8MY20;F7FR02	SCYL2	SCYL2	28.2556	28.1463	28.234	28.2459	28.1398	28.6847	28.5364	28.2341	28.0715	28.3293	3633600000	143
F7FPE6	DHRS1	DHRS1	27.9996	28.5254	28.4479	28.5153	28.2687	27.3639	28.0064	28.0174	28.5371	28.6409	3625400000	154
F7F4V3	UGGT2	UGGT2	28.2299	28.4841	28.3606	28.2919	28.4608	28.4183	27.9594	28.3507	28.2014	27.7964	3622600000	256
U3D8L8;F7H1V6	ATAD3A	ATAD3A	28.4141	28.1056	28.3207	28.2455	28.2256	28.3928	28.5591	28.3293	28.0343	28.1653	3611900000	124
F6Y581;U3FU93;F6Z6X0;U3FQ16;U3E8C5;U3DC81;A0A5F4WLA9;A0A5F4WC14;A0A5F4VZY7;A0A5F4WF44	NUMA1	NUMA1	28.0737	28.4315	28.099	28.1796	28.0743	28.4221	28.4445	28.5029	28.266	28.2302	3607900000	241
F7HSI1	N/A	KIF22	27.2464	28.0957	27.9774	27.5946	28.382	27.3486	27.9449	27.8863	27.7774	28.0098	3602300000	20
F6Q877	SYNGR4	SYNGR4	28.2056	27.9789	28.3741	28.1692	28.1614	28.4733	28.1244	28.106	28.3179	27.5082	3601800000	66
U3D5G3;F6Z536;A0A2R8PG33;A0A2R8PM64;U3BRF1;U3FST7;A0A2R8PKA5;A0A2R8MM58;A0A2R8M5X5	UBE2D2;UBE2D3	UBE2D2;UBE2D3	27.906	28.4124	28.5446	28.5484	28.2083	28.1592	27.1536	28.5212	28.5526	28.3057	3599500000	67
U3F0X2	POFUT1	POFUT1	28.3728	28.427	28.1957	28.2653	28.0807	28.1782	28.11	28.2928	28.5701	28.3474	3595200000	116
A0A2R8MEW2;F7GDI6;A0A5F4WMH8;F7GMI8	MAPK3	MAPK3	28.5858	27.9509	28.3891	28.1298	28.233	28.1356	28.1991	28.3993	28.2784	28.3715	3593900000	108
F7H9W8;A0A5F4W1J6;F7IRH2;A0A5F4VXI1	SACM1L	SACM1L	28.217	28.4147	28.4132	28.3616	28.1418	28.3139	28.0468	28.2808	28.2132	28.2916	3580500000	151
F7IS10	TEX12	TEX12	28.6075	28.4026	28.3096	28.2172	28.4186	28.5541	28.1503	28.172	27.8554	28.1052	3578100000	72
F6VKM1	ATP6V1G1	ATP6V1G1	28.1186	28.3355	28.221	28.2972	28.1279	28.2668	28.2118	28.2475	28.2774	28.2054	3577200000	48
U3BR76	ANKRD13A	ANKRD13A	28.4458	28.3438	28.2091	28.507	28.2677	28.5017	28.4449	28.0633	27.9317	28.2179	3574000000	150
F7BUE9;A0A2R8PN54	CSTF3	CSTF3	28.4777	28.2502	28.377	28.4049	28.0106	28.2935	28.4132	28.3543	28.0241	28.2351	3573100000	169
U3FT76;U3DXB5	PRPF6	PRPF6	28.3245	28.3145	28.3542	28.3034	28.1614	28.1778	28.0393	28.3139	28.1249	28.3469	3570000000	154
A0A2R8M711;A0A5F4WF54	LOC103793526;SRP14	SRP14	28.0542	28.2102	28.6185	27.4655	28.475	27.8594	27.2047	29.0501	26.8803	27.7579	3569300000	91
B0KWW4;A0A2R8PIV6	EMD	EMD	28.2604	28.4371	28.2362	28.3646	28.2104	28.1094	28.3365	28.0905	28.4345	28.4442	3566900000	97
F7HV82	LDHD	LDHD	28.2657	28.1821	28.4086	28.3483	28.1643	28.3027	28.3794	27.8467	27.9957	28.2971	3560100000	156
F7I263	ADI1	ADI1	28.7842	28.2571	28.2797	28.2214	27.9703	27.8106	28.4987	27.9448	28.377	28.3667	3559700000	104
U3BJN1;F7IRT7;F7HLU9	ISOC2	ISOC2	28.3843	27.7425	28.3409	28.3837	28.3741	28.3862	28.2082	28.3449	28.1016	28.105	3555900000	137
F6SLT2	PTGR2	PTGR2	28.6226	28.3009	27.6171	27.7113	28.3638	28.705	27.7964	28.56	28.5293	28.2584	3537700000	93
F7D1E8	DPCD	DPCD	28.4599	28.0722	28.1173	27.9626	28.3572	28.5079	28.4298	28.3984	27.9524	28.1162	3536100000	90
F7H906;A0A5F4VT76;A0A2R8M2R3;A0A5F4WMP3	MTMR9	MTMR9	28.351	28.0051	28.401	28.3932	28.3009	28.4496	28.1224	28.3392	27.7254	28.3971	3535700000	146
F7IRY3;A0A2R8MWD1	FAM169A	FAM169A	27.9441	28.3005	28.1915	27.6065	28.1918	28.1008	27.7622	28.3543	28.3601	27.9329	3527800000	173
F7IA96	BAG5	BAG5	28.3044	28.1021	28.1949	28.2245	28.4386	28.3825	28.3099	28.1532	28.184	28.4754	3522100000	151
A0A5F4W056;U3FV52;F7F935;F7I817;U3F4Z0;F7CWB9;A0A2R8MEF5;A0A5F4VS94;A0A5F4WM43	PCCA	PCCA	28.1414	28.316	28.2105	28.1231	28.1999	28.3362	28.2048	28.3273	28.1708	28.3317	3516700000	151
F7H6I6	RTCA	RTCA	28.2985	28.1412	28.4402	28.4783	28.1714	28.5371	28.2038	28.1805	27.9449	28.2011	3505200000	123
U3BSW4;A0A2R8P0K4;F7FK05;F7FJX7	NIT1	NIT1	28.3203	28.146	28.3089	28.3409	28.4507	28.4173	28.0596	28.0807	28.403	28.1143	3498900000	89
F7H809;U3DNT5;F6W242;F6WBY0;F7H7S1;F7HIC0;B0KWQ1	ACSL6	ACSL6	28.1434	28.3309	28.1962	28.1962	28.3149	28.2114	28.2733	28.2061	28.2006	28.3684	3495700000	207
F7AEW3;A0A2R8P6Z8	N/A	ESPN	28.3564	28.3303	28.0581	28.2774	28.0319	28.1162	28.2039	28.1653	28.2247	28.3777	3491800000	136
F7ITC7;F6W4L8;A0A5F4VTG7;U3E4R2;A0A5F4VSP1;F7ITD5	ADK	ADK	28.2626	28.2625	28.1325	27.825	28.1266	27.9597	28.2073	28.3138	28.5145	28.5951	3488900000	104
U3BQQ3;U3F3X8;F7IIX8	RCC2	RCC2	28.0701	28.3292	27.9679	28.3368	28.2692	28.3478	27.9474	28.2872	28.05	28.0215	3485000000	129
A0A2R8MXV9;F7HYU5	LRRC59	LRRC59	28.141	28.2814	28.2658	28.4329	28.3055	28.2676	28.2953	28.1517	28.1912	28.27	3482100000	94
U3AYF1;F6QDD8;F7IJ16	FAM221A	FAM221A	28.3461	27.7878	28.3405	28.3692	28.2264	28.5449	28.3189	28.3416	27.6728	28.3098	3481700000	87
U3CMC3;A0A2R8MZB6;F6ZTB2	EIF2B3	EIF2B3	28.2309	28.0873	28.165	28.2325	28.1248	28.3392	28.1356	28.1367	28.0036	28.2107	3478000000	157
F6RAD1;A0A5F4W6Z2	DNAAF1	DNAAF1	28.2098	28.3662	28.1254	28.5671	28.0708	29.0354	27.7138	27.9478	27.7334	28.0768	3477200000	137
F7I4U8;A0A5F4WLH0;A0A2R8MZU2;A0A2R8PMJ3;A0A5F4WHR7;A0A5F4W5M3;A0A2R8P4S1;F7HV45;A0A5F4WEN3;A0A2R8MHI0;A0A2R8P370;A0A2R8MU05	LOC100414020	RPS24	27.9066	27.9558	28.439	28.0927	28.3853	27.5168	28.5308	28.5125	28.1743	28.3761	3475000000	79
F6YYB6;F7I5A7;U3FG02;U3E6N6;F6SMS6	CELF1	CELF1	28.2044	28.3436	28.1908	28.2225	28.0004	28.2887	28.2387	28.342	28.2654	28.2001	3472500000	109
F7IEU2	NUDT11	NUDT11	28.5921	28.1405	28.0027	28.0855	28.4594	27.9859	28.3988	28.2394	28.1941	28.0546	3469400000	80
A0A2R8MBW0;F7IEX4	PAPSS1	PAPSS1	27.8669	28.3136	28.376	27.9975	28.2545	28.1849	27.9483	28.2675	28.5996	28.173	3469300000	165
F6ZUF5	MYADM	MYADM	28.5539	27.9883	27.9514	28.2903	28.1268	28.48	28.2946	28.3504	27.7517	28.336	3467200000	55
F6WMU8;F7FN88	TMIGD3	ADORA3	28.4822	28.3977	28.2579	28.9232	28.0907	28.2632	27.8579	27.9475	27.7403	28.6022	3465000000	73
U3D7H7;F7GX51;F7GX66;F7H7G0	PPP1R12A	PPP1R12A	28.3572	28.3551	28.0967	28.1542	28.1656	28.2467	28.39	28.1632	28.229	28.2646	3464000000	133
F7I3C6;A0A5F4WCD9;A0A5F4W5G6	AFG3L2	AFG3L2	28.3059	28.2507	28.2482	28.1989	28.3076	28.1876	28.4363	28.2283	28.0221	28.2229	3463000000	159
F7I070;F7I4X8;F7I4X5	COL4A5	COL4A5	NaN	28.1914	28.0646	NaN	27.4313	27.3694	27.5162	29.8294	28.6143	28.9517	3460300000	61
U3BBK5	CDS2	CDS2	28.2019	28.1021	28.3574	28.2827	27.9508	28.0232	27.99	28.3198	28.3161	28.5773	3455300000	108
B0KWU9;A0A2R8MRK8	VBP1	VBP1	28.3937	28.2286	28.3128	28.1597	28.0483	28.3559	28.266	28.2597	28.0777	28.2392	3454800000	67
A0A2R8MBU2;F6VGW5	LOC103794477	RPL28	27.3808	27.5974	28.3885	27.5539	28.5335	27.0526	27.6707	28.9713	27.8982	28.24	3449900000	52
U3FE67;A0A2R8MEW6;F7GAI1;A0A2R8PBS6	CCDC90B	CCDC90B	28.0541	27.951	28.1097	28.3239	28.2882	28.4218	28.5205	27.8983	28.3373	28.1518	3444600000	41
U3FCP3;A0A2R8MEQ9	NDUFB10	NDUFB10	28.4158	28.18	28.2088	28.1618	28.2737	28.1762	28.5203	28.1753	28.2349	28.0321	3444300000	109
F7H1D8;F7HBW6	NUP210L	NUP210L	28.564	28.3388	28.1079	28.3097	28.3294	28.591	28.3986	28.6103	25.8588	27.7916	3442800000	201
U3D630;F7IJ68;U3BHI8;F6YKN7;U3EL42;U3CSZ9	PPP1CC	PPP1CB	28.3257	27.9982	28.1206	28.4034	28.1054	28.4459	28.2286	28.0332	27.9973	28.1281	3441600000	46
U3EFM5;F7HWV0	ZW10	ZW10	28.2721	28.1627	28.313	28.3476	28.1877	28.1162	28.1722	28.1506	28.2039	28.2956	3439500000	197
U3CWQ5;F7ED91;A0A5F4WB44	DTYMK	DTYMK	28.3661	28.1761	28.2336	28.4398	28.4257	28.5482	28.0636	28.0564	28.1658	27.8679	3431600000	79
F7H0H0;F7H0H7	N/A	N/A	28.0275	28.0588	28.4535	28.2254	28.1915	28.1588	27.7065	28.4946	28.0829	28.5421	3420700000	58
U3ECR8	DHCR24	DHCR24	26.8836	29.4742	28.8796	28.3931	28.8981	24.6873	24.7874	26.6283	27.1299	28.928	3418200000	98
U3EKV9;U3CSV8;U3CM96;U3F8W6;U3F3N5;U3EMP8;U3EAD7;U3EMI4;F6RMD2	AP2A2	AP2A2	28.102	28.2499	28.2668	28.0728	28.1746	28.3896	28.0351	28.2573	28.4497	28.2486	3416800000	146
F7HSL3;A0A5F4W6S3	ADAD1	ADAD1	28.3829	28.0656	28.1289	28.4516	28.3948	28.4985	28.1804	27.8975	27.9591	28.211	3414900000	159
F7GRA1	SERPINA5	SERPINA5	28.3562	28.4148	28.187	28.2795	28.4447	28.0878	27.621	28.0992	28.2485	28.3029	3409300000	148
U3CKK0;U3D7F6;F6S320;F6S2X1	OS9	OS9	28.3836	28.2515	28.0334	28.2629	28.0923	28.496	28.1182	28.349	28.1967	27.8364	3407800000	147
A0A2R8PKX9;Q9TSZ0;A0A5F4WBT4	AGT	AGT	28.1919	27.2283	28.656	27.9166	28.2736	27.9586	27.858	27.6438	29.2539	28.2655	3405600000	94
A0A2R8MIN6	N/A	SNX6	28.4396	27.8664	28.0386	28.1783	28.2778	28.3122	28.2764	28.1872	28.312	28.2865	3400300000	80
F7FDP2;A0A2R8M2M4;A0A5F4WCT3;A0A5F4W684;A0A2R8PEM5;A0A2R8PCE8;F6Q025;F7E922;A0A5F4VVA3	LOC108591274	RPL31	28.3436	27.6877	28.4716	28.4695	28.5716	27.5007	NaN	28.7699	NaN	28.2419	3392300000	23
U3EZP8	SLC25A22	SLC25A22	28.0312	28.2598	28.1982	28.2042	27.9472	28.2247	28.344	28.3619	27.9267	28.4311	3391300000	97
F7G4Q2;A0A2R8P3A7	TCERG1	TCERG1	28.2812	28.075	28.082	28.2549	28.3377	28.5654	28.4657	28.1205	28.1238	27.9129	3389000000	137
F7HQU3	MYLK	MYLK	27.8386	28.3236	27.8785	27.6375	27.9961	27.939	28.256	28.3693	28.565	28.2692	3382800000	138
U3E182;F7H9V7;U3F778;U3DG33	TMX2	TMX2	28.4029	28.423	28.182	28.3875	28.2872	27.9602	28.242	28.1439	27.6907	28.2981	3381500000	87
U3F1I1;B0KWC8;F7IA63;A0A2R8M7S9	RPA2	RPA2	28.5564	27.9968	28.3049	28.1525	28.1129	28.3511	28.2813	28.0217	28.1202	28.0341	3379800000	104
U3FAU3;F7HYH1;F6SC62;A0A5K1VH58	TOM1	TOM1	28.1066	28.2962	28.2435	28.2106	28.1232	28.1984	28.3673	28.1674	28.2133	28.1945	3379100000	131
U3FJG1;U3BF11;A0A2R8MYQ5;A0A5F4W8R8;F6RKD1	NT5C2	NT5C2	28.0765	27.906	28.1244	28.222	28.271	28.244	28.3292	28.2712	28.0489	28.1055	3376000000	160
F7ITC5;A0A5F4W5F7;D2KTC2	ccs;CCS	ccs;CCS	28.4283	27.8085	28.408	28.3381	28.3435	28.4216	27.8637	28.1472	27.9648	28.1609	3369900000	109
F6TSD3;A0A2R8NAI6	LOC103788005;TOMM22	TOMM22	28.0152	28.1801	28.1062	28.2631	27.9505	28.0792	28.303	28.341	28.2094	28.0916	3366800000	92
F7I3Y6;F7I3Z5;A0A2R8M6F3	VTA1	VTA1	28.0899	28.2258	28.129	28.4446	28.1237	28.2682	28.0195	28.176	28.2803	28.1357	3365900000	97
F7HXA8;F7HXA3	YKT6	YKT6	28.4317	27.7366	28.0867	28.3621	28.1742	28.3411	28.4852	28.208	28.0468	28.1385	3363100000	90
U3FQT8;U3DHD4;F7B1Y2;A0A5F4VW23	SUN2	SUN2	28.2341	28.6956	28.1983	27.8979	28.1695	28.1692	28.315	28.159	27.4139	28.2739	3359800000	147
U3F9H4;U3D140	SLC25A6	SLC25A6	28.0988	28.187	28.2349	28.0187	28.1783	27.702	28.8689	27.9652	28.2986	28.2911	3355200000	25
F7I687;A0A5F4VW50	CYB5R1	CYB5R1	27.8732	28.5747	28.1437	28.1203	28.1594	27.6836	28.4579	28.0557	28.5317	28.0924	3351900000	112
F7I0E1	LOC108587672	BTF3L4	28.3207	27.948	28.0984	28.2848	28.1262	28.2818	28.3553	27.9518	28.4937	28.2178	3343100000	90
U3DFK4;U3D5V2;A0A5F4VTE3	RAB3GAP1	RAB3GAP1	28.4423	28.0197	28.2278	28.0944	28.3216	28.462	28.0729	28.1114	28.0326	28.0101	3340300000	212
U3BT84;U3F8A1;U3F4G5;F6PLY4	TBCD	TBCD	28.3667	28.1099	28.2036	28.4449	28.0167	28.1981	28.0534	28.1042	28.064	28.224	3335900000	155
U3F3G8;U3EW76;F6X6B0	FERMT2	FERMT2	27.9625	28.184	28.2749	28.126	27.8788	27.8972	28.267	28.2892	28.3395	28.3364	3334000000	137
A0A5F4WJY8;F7C1H1;F7D096	HSDL2	HSDL2	28.0211	28.6086	28.1947	28.417	28.2763	27.533	27.7725	28.0566	28.2695	28.2814	3333500000	132
F7IS39;A6MKI2	SRR	SRR	28.2183	28.3032	28.119	28.2217	28.2118	28.468	28.1726	28.1233	28.0639	28.0211	3333400000	129
U3BG48	CCDC6	CCDC6	28.2252	28.2104	28.1387	28.137	28.1202	28.2206	28.0818	28.0519	28.347	28.2031	3325500000	109
F7HI00;A0A2R8M6S3	CPSF7	CPSF7	28.3014	28.1404	28.0939	28.3098	28.1395	28.2975	28.3287	27.936	28.22	27.9829	3324700000	72
F7EI42;A0A5F4WJM1;F7HJ33;F6YZF7;F6VNY9	LUC7L2	LUC7L2	28.1628	28.1433	27.8803	27.9073	28.3291	28.1456	27.8897	27.8085	27.4803	27.997	3323100000	67
U3E2C3	CKAP4	CKAP4	28.3625	28.3842	28.1391	28.2464	28.1502	27.5734	28.4424	28.0547	28.2061	28.0693	3323000000	124
U3DZB7;A0A2R8MPU7;A0A2R8MXU6	ARPC5	ARPC5	28.2214	28.1977	28.1009	27.9958	28.2318	28.1874	28.3905	28.1126	28.3331	28.1745	3321200000	51
U3ECU0;A0A5F4WBC3;A0A5F4WBT5;F7E9P6;F7E9R1;A0A2R8MS00;A0A2R8P4N5	MTX2	MTX2	28.1247	28.2265	28.1236	28.2932	28.0058	28.135	28.2322	27.9987	28.2172	28.2549	3319300000	112
A0A2R8EZ16;K7XJ74;S6CQ90;A0A2R8EYW5	Caja-G	N/A	27.8025	27.897	28.3389	28.3121	27.7972	27.102	27.9337	28.3021	29.1898	28.1381	3318800000	92
U3E5H1;F7EKY2;U3CKW0;F7EKG0;F7F002	ARFIP1	ARFIP1	28.3272	28.1348	28.069	28.2537	28.1446	28.2533	28.2912	28.109	28.0082	28.1492	3304800000	88
U3EDF5	LSM6	LSM6	28.3344	28.0941	28.3396	28.0835	28.2053	27.9316	28.1605	28.2003	28.0571	27.9697	3304200000	55
U3FMY0;F7ER22	LRRC40	LRRC40	28.2006	28.1891	28.1487	28.3741	28.1696	28.1433	28.2921	28.2626	27.8812	28.0037	3302900000	176
F7H311	A1BG	A1BG	28.6876	26.8048	28.5005	27.6034	28.098	28.3251	28.1599	27.948	28.8825	27.968	3302600000	152
U3CM29;F6YQH7	TFIP11	TFIP11	NaN	NaN	NaN	NaN	NaN	26.3675	NaN	NaN	NaN	NaN	3298500000	21
A0A2R8MT72;F6UY73	SSBP1	SSBP1	28.0997	28.2495	28.0502	28.1882	27.9693	28.0843	28.2362	28.1782	28.2606	28.2359	3292000000	95
A0A5F4VYP8;A0A5F4WD03	OSBPL11	OSBPL11	28.3162	28.0889	28.0085	28.1112	28.1684	28.2217	28.3283	28.0722	28.1334	27.991	3285900000	103
U3CRS1;A0A5F4W4L8	CALR3	CALR3	28.1577	27.8586	28.1053	28.3047	28.1252	28.5653	27.9824	28.1513	27.956	28.191	3282500000	126
F7II93;A0A5F4W1H5	PPP1R13L	PPP1R13L	27.6166	28.5298	NaN	27.8011	27.8195	NaN	28.6687	27.8474	NaN	28.7072	3281400000	12
U3EG05;U3BIJ7;U3E9G5;F6RN68;F6RNA6;F6RNC5;A0A2R8N011;A0A2R8MW84;F6RD47;F6RNK2	LDB3	LDB3	24.9592	NaN	NaN	25.3043	23.6327	NaN	31.4566	NaN	25.9993	24.2408	3277800000	51
F7D7Q1;U3C1T5	TSTA3	TSTA3	28.0352	27.8571	28.4523	28.018	28.2073	28.2088	28.0586	28.2014	28.1532	28.0597	3270500000	75
F7AKM4	ACTRT3	ACTRT3	28.1322	27.8633	28.0904	28.4816	28.3703	28.3424	27.9249	28.1006	28.0774	27.9502	3267300000	116
F7H7D8;F7HCJ2	HMCES	HMCES	28.3231	28.1255	28.0382	28.0854	28.0552	28.4449	28.2034	28.2257	27.8724	28.0312	3266600000	111
U3D954;A0A2R8MSK6	ZC3H14	ZC3H14	27.8656	28.1561	28.1741	28.0554	28.1367	28.0412	28.0233	28.0956	27.9513	27.8949	3265000000	131
A0A2R8M384;F7I9U7	RIF1	RIF1	28.2777	28.1341	28.0196	28.2699	27.8942	28.2113	28.2068	28.2437	27.9104	28.01	3263100000	198
U3ES30;U3FP76;A0A5F4W8T2	GIGYF1	GIGYF1	NaN	NaN	NaN	NaN	NaN	NaN	NaN	28.2648	NaN	NaN	3254600000	5
F7I5I7	PDAP1	PDAP1	28.1041	28.0046	27.9631	28.2153	27.9905	28.3245	28.4187	28.2517	28.2448	28.1939	3253600000	30
F7DTL0	ACRV1	ACRV1	28.3231	27.8799	28.3283	28.5592	27.875	28.3309	27.7534	27.7025	27.6725	28.3589	3231700000	59
U3D2F3	NOLC1	NOLC1	27.567	28.4077	28.0854	27.9023	27.8361	28.2722	27.828	28.6797	28.2004	27.9503	3230600000	54
F6SXR3;F6TIK1;U3DWQ7;F6SXS2;F6SXU1	PPP4R3A;SMEK1	PPP4R3A;SMEK1	28.2266	28.1334	28.078	28.1739	28.0121	28.2703	28.2284	28.1655	27.9916	28.1304	3228200000	179
U3DE16	TIMM13	TIMM13	28.0324	28.0309	27.9058	28.3368	28.0628	27.9799	28.3622	28.2364	28.4748	27.9926	3227000000	36
F7ID77;F7ID71	CLTB	CLTB	27.9027	28.1419	28.2863	27.9281	27.9969	27.8928	27.824	28.3847	28.2921	27.9675	3225000000	63
U3EVY2;U3D6T8;U3EZX7;F7I154;U3D5X9;U3EQK4;F6VMD7;F7I135;F6V172	RANBP3	RANBP3	28.2562	27.9655	27.9375	28.2007	28.0974	28.363	28.4244	27.9397	28.1172	28.1076	3224000000	101
U3FX52;U3FSV1;F7FH11	PNMA1	PNMA1	28.3832	28.1756	27.9729	28.3198	28.0578	28.1199	28.3163	28.0428	28.2762	27.6211	3222900000	118
U3FCL5	STRN3	STRN3	28.2004	27.8999	27.8879	28.2409	28.1404	28.2921	28.4116	28.042	28.2235	28.0543	3220200000	130
U3F9S8;U3CT34	PDS5B	PDS5B	28.1578	28.2366	28.0227	28.1272	28.1121	27.8874	28.3807	28.0976	27.9436	28.1371	3219600000	170
U3FD37;U3EP14;A6MKF9;F7B0W7	HSPBP1	HSPBP1	28.0538	28.109	28.2332	28.1172	28.3327	28.1121	27.8238	28.1947	27.8542	28.3653	3212000000	144
U3CP24	MARCKSL1	MARCKSL1	27.881	27.4489	27.9164	28.1249	28.2216	27.9822	28.1727	27.8962	27.8805	28.1952	3207300000	69
F7IDJ8;F7IKP6	SMC1A	SMC1A	27.9899	28.5338	28.2203	28.0014	28.1838	28.1273	27.7825	28.1359	28.2662	27.7349	3205100000	138
F7ICI6	PBXIP1	PBXIP1	28.1639	27.8984	28.1368	28.2856	27.7927	27.7839	27.9597	28.057	28.3083	28.7336	3203300000	135
A0A5K1UW06;F7HX20;U3FUB4;U3B7D0;U3BS54	CLPTM1	CLPTM1	28.0621	28.0616	28.1997	28.2573	27.9518	28.0335	28.1749	27.9033	28.0563	28.1292	3200100000	110
U3BXS3;F6Y413	SBNO1	SBNO1	28.303	27.9789	28.0467	28.1361	28.2435	28.2708	28.1639	28.1076	27.8192	28.1636	3198900000	192
F7HAK6;U3CJ48	LOC100389619;SNRPE	SNRPE	28.2618	27.9671	28.0547	28.1974	NaN	28.1098	27.9641	27.9716	27.8908	28.0152	3195800000	53
B0KWI9;A0A5F4W2J4;A0A5F4WL95;F6T6M4;F6RK70;A6MK16	DNPEP	DNPEP	28.1239	27.997	28.2305	28.1408	28.1942	28.2573	28.0027	27.93	28.2848	27.9995	3194700000	140
A0A5F4W1Q9;U3EKN4;A0A5F4W6C5;A0A2R8MVB9;A0A2R8M4X8	CA2	CA2	28.1763	27.6952	27.7984	28.3365	27.8623	27.9516	28.1667	27.9222	27.8469	28.7524	3192800000	116
F6Q6G2	TRMT112	TRMT112	28.0894	28.1518	27.9417	28.3446	28.0937	28.3864	28.1184	28.2004	28.1053	27.6563	3192800000	50
U3AWK2;U3FUD5	MAPRE3	MAPRE3	28.1918	27.9559	28.0912	28.1875	28.1341	28.4132	28.265	27.8416	27.877	28.0621	3184900000	108
U3FTJ3;A0A5F4W4C6;A0A2R8MKC7	UBFD1	UBFD1	28.276	27.9532	27.9139	28.1392	28.1767	28.2006	28.3028	28.0932	28.0201	28.0829	3174600000	83
U3FRG3;A0A2R8MYN6	CBX1	CBX1	28.3429	28.0282	27.7336	28.1409	27.948	28.4055	27.9398	27.9744	28.3687	27.848	3171500000	67
U3CVC5	LRP1	LRP1	28.2882	28.0828	28.0176	28.0916	27.7325	28.1373	28.4238	28.079	28.3993	27.6731	3169900000	234
F7HWH2	BSCL2	BSCL2	28.3536	28.1839	28.0104	28.3928	28.0015	28.1802	28.1013	28.2143	27.5967	27.9987	3165600000	63
F7HYK5;A0A5F4W1Y2	LYAR	LYAR	27.87	28.0638	28.2265	27.6804	28.5272	26.9826	28.3864	28.3396	27.7693	28.2236	3160300000	103
A0A2R8PAL4	N/A	N/A	28.174	28.4208	27.8654	28.5511	27.3638	28.4945	27.9708	27.9751	27.8605	28.2318	3158100000	85
F7GUT5;F7GPL3	CPSF6	CPSF6	27.9709	28.0996	28.0714	28.0382	27.9242	28.0747	28.3975	27.8542	28.2985	28.1566	3157700000	79
F7BTR0;F7BBE6;A0A5F4WDE2	PFDN5	PFDN5	28.0854	28.0007	28.2385	27.9648	28.1118	28.1381	28.0719	28.2875	28.1555	28.0521	3155100000	91
A0A2R8N3F8;U3EVK4;F7HAC5	SMOC1	SMOC1	28.2845	27.9201	27.9283	27.9369	28.1475	28.0014	28.1697	27.9312	28.2836	28.4881	3154700000	97
U3E1X5;F7H3G1;A0A2R8M9B8	EEA1	EEA1	28.3548	27.8858	27.9018	27.9922	28.2332	28.1716	28.2355	28.0362	28.3072	27.8881	3154400000	166
A0A2R8M9V0;A0A2R8MGU1;A0A2R8MM32	N/A	ATP5MF	27.7688	28.1339	28.2524	28.05	27.9874	27.6341	27.9754	28.3132	27.6046	28.1422	3150900000	42
A0A5F4W4P0;U3EN35;F7EY01;A0A5F4VV09	SMCHD1	SMCHD1	28.2135	28.215	28.0825	28.0715	27.9711	28.2193	27.8832	28.1438	27.9927	28.0901	3150400000	186
F7IKW7;U3CRF8	BCL2L2-PABPN1;PABPN1	BCL2L2-PABPN1;PABPN1	28.0053	28.1607	28.0304	28.2642	28.1305	28.3533	28.1841	27.8612	28.1399	27.9842	3146600000	92
F7I342;U3EHM2	STX12	STX12	28.0506	28.1474	27.9786	28.2248	27.9761	28.1939	28.122	28.3683	27.8741	28.0184	3145400000	97
U3E527;U3FY37;A0A5F4W103	SF3A2	SF3A2	27.909	27.9896	28.1391	28.175	28.127	28.1388	28.3573	28.0726	28.2339	27.8976	3144100000	90
U3DDX2;U3EUB5;F7IPD3;A0A5F4VTF4;U3FR34	HDGFL3;HDGFRP3	HDGFL3;HDGFRP3	28.3214	28.0283	27.9829	28.2234	28.3056	28.1813	28.1252	28.0506	27.9423	27.9657	3143700000	53
F6UJA8;A0A2R8MT21;F7EKA7;A0A5F4W8C7	NQO1	NQO1	28.3456	27.227	28.6022	27.6508	27.8613	27.457	28.8626	28.4201	28.392	26.4428	3141700000	75
U3DQI3	AAMDC	AAMDC	28.0238	27.8691	27.809	27.9354	28.0661	28.0339	28.0033	28.4036	28.0557	28.1539	3141200000	48
F7FT25	KCTD12	KCTD12	28.4136	27.9456	28.1032	28.1468	27.6605	28.0546	27.9505	28.2085	28.3376	28.0914	3139800000	116
F7GRQ6	SEC16A	SEC16A	27.7064	28.2172	28.0833	28.043	28.0942	28.3025	28.3004	27.9999	28.0337	27.8867	3135500000	157
U3CSR3;F7EHJ6;F7DPD6	DBN1	DBN1	28.2062	27.8407	27.6685	28.262	27.9871	28.1926	28.253	28.1119	28.343	27.7296	3134600000	85
U3DLJ0;F6PKW5;U3FMP0	FKBP8	FKBP8	28.153	28.1194	28.0394	28.0124	27.9945	28.0366	28.3563	28.0273	27.9764	27.9093	3133500000	68
F7HXH3	SMU1	SMU1	28.1943	28.1668	28.0035	28.1232	28.1153	28.0192	28.2294	28.1178	28.0327	28.0972	3126000000	118
F6Z1M7;F6YJJ5	G3BP2	G3BP2	28.1746	28.2245	28.065	28.1067	28.0479	28.1999	28.1149	27.9117	27.9243	28.0529	3125500000	110
U3AT41;F7CEG2	CAPN6	CAPN6	27.681	28.3498	28.0817	28.2919	27.9053	27.5342	27.3926	28.1251	28.5478	28.1894	3124900000	146
F7DDU0	NAA11	NAA11	28.281	28.1259	28.156	28.1387	28.0631	28.219	27.8994	28.0759	27.906	27.9433	3124100000	92
U3CL74	NANS	NANS	28.0997	27.8	28.1019	28.0824	28.0206	28.1391	28.1981	27.8635	28.4824	28.1216	3121800000	149
F7I905	PITHD1	PITHD1	28.0645	27.807	28.0855	28.0361	28.1575	28.2487	28.2276	28.0625	28.0059	28.1386	3116500000	104
F6WH65	TBCEL	TBCEL	28.0127	28.2027	28.1485	28.1678	28.2816	28.1706	27.8377	27.9642	27.8075	28.0101	3108100000	133
F7I2E0;U3DYX2;F7I053;A0A5F4W5F6;F7I2H4	YLPM1	YLPM1	27.9955	28.1678	28.017	27.9538	27.9625	28.1465	28.2214	28.3176	27.658	27.6907	3108000000	173
U3CPH5	SEC24D	SEC24D	27.9953	28.151	28.0519	28.2127	28.0816	28.3036	27.8385	28.077	27.9022	27.9786	3101500000	138
U3DDU3;U3BA11;F7H3X7	TOMM40	TOMM40	28.0994	28.1793	28.115	28.0554	27.9386	28.0789	28.2973	27.9422	27.9376	28.0771	3095900000	111
F6R0E2	CSNK2A2	CSNK2A2	27.9868	28.0107	28.1383	28.2452	27.7808	28.1882	28.2014	28.065	28.0241	27.9021	3094600000	131
A0A2R8ND44	N/A	PGRMC2	28.0394	28.1437	28.005	27.9889	27.7798	28.1754	28.1791	28.0281	28.0975	27.9861	3091400000	101
F7CW72;U3CUG5;F7EZ83;U3CYR4;F7IMR0;U3CC53;F7H015;A0A2R8MZ87;A0A2R8MLB2;F6ZKX5;F7IAF3;F7DG01	CAMK2B	CAMK2B	27.9843	27.8219	28.0009	27.9272	27.9224	28.0232	27.9953	28.2359	27.9797	28.2723	3086500000	98
U3D8W7;U3F992	ARFGEF2	ARFGEF2	28.0768	27.9978	28.0251	28.2495	28.0149	27.9354	28.1282	28.0547	27.9877	28.145	3082800000	179
F6XHY5;F6XJ76	ADAM32	ADAM32	28.1222	27.9945	28.1062	28.2682	28.3074	28.4795	27.891	27.9996	27.5913	27.8475	3082300000	108
U3EUN9;F7DE33	LASP1	LASP1	27.6625	27.983	28.1019	27.8669	28.1478	27.507	28.4131	28.2806	28.2885	27.9857	3072400000	79
F7I4M5;A0A2R8NAQ9;F7IHN2;F7IGE0;F7DX26;A0A2R8P3F3;U3CEW4;A0A2R8M3I0;A0A5F4WDH9;A0A2R8PG73;A0A2R8P4B3;A0A2R8P439;A0A2R8P1L4;A0A2R8N8J1;U3F605;A0A2R8N269;A0A2R8MY22;A0A2R8MW77;A0A2R8MSK0;A0A2R8MRK7;A0A2R8MPE8;A0A2R8MK28;A0A2R8MIM5;A0A2R8MDX3;A0A2R8MAB8;A0A2R8N6G9;A0A2R8MR86	RPL29	RPL29	NaN	NaN	NaN	NaN	NaN	NaN	NaN	NaN	NaN	28.2718	3072300000	10
F6XWH3;F6X8Q7;F6XWQ8;U3FAJ5;U3CGZ7	GNL1	GNL1	27.8238	28.1763	28.0056	28.0906	28.0863	28.1469	28.0153	28.1244	27.8851	28.1035	3071700000	174
F7B8U9	NDUFS5	NDUFS5	28.2663	28.1202	28.0469	27.9985	27.9506	27.9247	28.0279	28.1779	28.2468	27.8691	3069700000	67
F6RQC7;F7EJI3	DPM1	DPM1	27.937	28.0672	28.2411	28.1273	28.0182	28.0411	27.9041	28.1335	28.0819	28.0423	3064000000	106
F7IGZ2	NIPSNAP1	NIPSNAP1	28.3542	28.3001	27.9259	28.3347	28.1675	28.2498	27.6029	27.6903	28.3949	27.296	3062100000	89
F7C1I3;F7C0P1;A0A2R8ML38;A0A2R8MUC1	SNX12	SNX12	28.3397	27.9637	28.0357	28.0395	28.0373	28.0052	28.0228	27.9705	28.2792	27.9722	3058700000	62
A0A5F4W5Q4;F7IQU9;A0A5F4WI06;A0A5F4WG52;B0KWW3	TKTL1	TKTL1	28.346	28.0863	28.1116	27.9706	28.0845	28.3425	26.7588	28.2094	28.0933	28.0459	3058100000	122
F7HR98;A0A2R8PKY1	EFEMP1	EFEMP1	28.2933	28.7241	27.6921	28.0653	28.0117	27.4086	27.6555	28.0124	28.4925	27.0567	3056600000	87
A0A2R8PCH2;A0A2R8MRS6;U3BUV8;F6ZA44;U3BBR2;A0A2R8MDY3;A0A2R8MRH3;A0A2R8ME41	TNS1	TNS1	27.6338	28.3239	27.8948	27.9905	28.1189	27.0685	28.2243	28.1389	28.5083	28.1445	3053500000	142
F7H2G8;F7H2H8	ADAM2	ADAM2	27.7734	28.1043	28.2428	28.2717	28.093	28.272	27.3975	27.8227	27.5951	27.9287	3052900000	106
A0A2R8NFV7;F7DIF4;F7DIL0;U3FFM3;U3EH82;U3FST4;U3D151	IDH3G	IDH3G	28.1073	28.0883	27.9459	28.2083	28.1118	27.8407	28.0911	28.1045	28.0166	28.1661	3052700000	118
F7C559	NIPSNAP3A	NIPSNAP3A	28.2724	28.177	28.3048	28.1064	27.8938	28.3576	28.1021	27.8369	27.8212	27.2843	3049300000	115
F7HZF9	DCAKD	DCAKD	28.0442	28.2265	28.124	28.1978	28.0391	28.0241	28.1166	27.9483	27.7043	28.1521	3046200000	85
F7HPL8;U3FN87;A0A2R8NB04	HN1L;JPT2	HN1L;JPT2	28.4126	27.9102	27.973	27.9867	27.892	28.0599	28.3347	28.1681	27.8887	27.975	3044500000	62
U3C117;F6PW72	PRPF4	PRPF4	28.0265	28.2315	27.9059	27.8694	28.034	28.1271	27.9724	28.0932	28.1075	27.748	3042900000	123
U3D367;A0A5F4WJ54;F7I1Q3;A0A5F4VVS5;U3D4H7;A0A2R8N0I5;F7I1R1;A0A5F4WJ77;A0A2R8N8P1;A0A5F4W4Q4;A0A5F4VYY8	CD47	CD47	27.9583	28.0316	28.0823	28.044	28.4563	27.8431	27.6234	28.1538	27.8559	27.8681	3042600000	27
U3BLK3	CNP	CNP	28.1215	27.9249	28.1585	28.2165	27.9596	28.0093	27.9864	27.868	28.0394	28.2108	3040900000	102
U3EA30;A0A5F4VZ10;B0KWE6	NUP188	NUP188	28.1592	28.0606	28.0603	28.4064	28.2776	27.9168	27.9569	27.7551	27.9702	28.0685	3037200000	94
F7IAL4;F7I884	ACSF2	ACSF2	26.4006	28.4676	28.8995	28.4628	28.7205	26.3002	24.8715	27.5931	28.0838	28.2459	3033200000	114
U3D8N7;B0VXI2	PRPF31	PRPF31	28.2107	28.1772	27.9447	28.1281	27.928	28.0941	27.8873	28.0035	27.9165	28.0174	3029500000	119
F7I9E1;F7I9C2;U3BVN8	NEK9	NEK9	28.0683	27.992	27.9803	28.2712	27.9513	28.1117	28.2189	27.9388	27.9378	28.1766	3029200000	142
F7HVS5;A0A2R8MDD1	C11orf58	C11orf58	28.4471	27.962	28.1625	28.2197	27.9844	28.153	28.1993	27.5713	27.7086	27.9838	3026800000	45
U3CQI9	MTHFD1L	MTHFD1L	28.0125	28.1746	28.0927	27.8394	27.9656	28.028	27.7392	28.2517	27.9691	28.2185	3024100000	155
A0A5F4VWZ0	FMR1NB	FMR1NB	28.1115	27.8949	27.7189	28.1528	27.9947	28.2219	28.2503	28.4064	27.7197	27.8023	3023400000	46
F6PGK9	TOLLIP	TOLLIP	27.9725	27.9478	28.0771	28.1055	27.7768	28.0739	27.9703	28.0953	28.2039	28.1761	3023100000	79
F7I7F5;F7I7E4;U3BWS9	RCC1	RCC1	27.8766	27.7752	28.0834	27.9379	28.0472	28.0567	28.197	27.9456	28.1066	28.0098	3019000000	86
F7IJ77	HEBP1	HEBP1	27.8684	28.0147	28.2852	27.9225	27.9846	27.7236	28.1356	28.1099	27.9215	28.3642	3015600000	86
U3FLT3;U3DH45	PRKCDBP	PRKCDBP	27.8186	28.3476	27.4964	27.5735	27.5959	27.6694	28.1518	27.9722	28.5651	27.8106	3015600000	90
F7HZ54;U3E0W7;U3BZN3;U3DBY8;U3CBG7;U3FLA5	KDM1A	KDM1A	28.1789	27.9958	27.9463	28.0113	27.9932	28.0636	28.0845	27.9119	27.9455	28.1272	3014000000	166
A0A2R8MX71	TIGAR	TIGAR	27.8878	27.97	28.0318	28.0722	27.8687	28.1389	27.9593	27.9897	28.0833	27.8991	3008500000	124
F7GWJ1	PNPT1	PNPT1	27.8949	27.8805	28.0197	28.2299	27.8948	28.1964	28.2273	27.9014	28.1302	28.1123	3004700000	166
U3DHT0;F7BZF5;F6V0Y0;A0A2R8MPM9;F7IA94	EIF3K	EIF3K	28.0285	27.9805	28.0376	28.1846	27.9495	28.2885	27.5307	27.9945	28.067	28.1098	3002700000	77
A0A2R8MYZ8;F7CTS4;F7CTQ3;F7HF91	RNPS1	RNPS1	28.1571	28.211	27.8744	28.263	28.1376	28.2999	27.8314	27.8953	27.8801	27.8429	3001600000	62
U3CHZ8;U3F456;F6S0M2	PAIP1	PAIP1	27.6978	28.0723	28.1825	28.1349	28.2492	27.9659	27.6132	28.1965	27.9104	27.917	2998700000	95
F7GXF8;U3FE40;U3DP33;U3F198	FEN1	FEN1	27.8914	27.8059	28.0015	28.0136	28.0212	28.1374	28.2152	28.1202	27.7266	27.9421	2993400000	85
U3FTG7;U3D0I3;F7EFI1	APOE	APOE	28.2547	27.7771	27.4828	28.1685	27.8442	27.7222	28.0607	28.4338	28.3348	28.2481	2986900000	81
A0A2R8MZE0	RPS26	RPS26	27.796	28.0596	28.1834	28.2745	28.2406	27.5208	27.9277	28.2443	27.765	28.0652	2982900000	22
U3F822	HEXA	HEXA	27.9981	28.1455	27.9684	28.0792	27.9611	28.2165	27.9972	27.8477	28.0917	27.8433	2979000000	143
F6YAA9;F6Y960	IPO9	IPO9	28.0342	27.926	28.1456	28.1092	27.7596	27.9221	28.3113	27.8777	28.0257	27.9591	2969600000	137
F7HZM1;F7HZN2	BUB1B	BUB1B	27.9292	27.9174	27.9216	28.2045	28.0051	28.1562	28.0103	27.7356	27.9766	28.1094	2969300000	136
F6QKI2;A0A5F4W7U8;U3E9C4;F6QLF2	GFM1	GFM1	28.1059	28.0471	27.9351	28.1255	27.9804	27.8162	28.2363	28.0317	27.7722	28.0227	2966400000	161
F7HXU8;U3E0X5;A0A2R8MU77	PFDN6	PFDN6	28.1655	27.9554	27.9502	28.1829	27.7496	28.0656	28.0537	27.8992	28.2061	28.07	2964400000	68
U3F207;F7BFZ3	MDN1	MDN1	28.1403	28.466	28.1943	28.3915	27.875	28.3526	27.2139	28.085	26.4512	27.7977	2958300000	278
U3DBU1;A0A2R8M7E8	RAB4B	RAB4B	28.1181	27.9651	27.8335	28.257	28.0541	27.919	28.2362	27.7432	27.7839	28.0842	2953400000	105
F7EFT4;F7EG77	TDRD1	TDRD1	27.9787	27.986	27.8101	28.0475	27.8763	28.4496	28.2815	27.9272	27.885	27.6566	2950800000	136
U3E5A3	CCDC47	CCDC47	27.7335	28.0077	28.1849	27.9775	27.9028	27.594	28.014	28.1356	28.0012	28.2422	2950500000	127
F7ALD0	STAR	STAR	27.4173	29.0782	28.6436	28.4544	28.2563	NaN	NaN	NaN	28.3136	28.1708	2949100000	70
F7H3T3;U3DCP0	FMOD	FMOD	28.054	NaN	NaN	NaN	NaN	NaN	29.7159	28.8112	28.864	29.0801	2945700000	77
F7FJH0;U3DJ32;A0A5F4W695	GLMN	GLMN	28.1801	27.9441	28.0341	27.994	27.8796	28.34	27.9409	27.929	27.5823	28.1172	2941500000	144
U3EQ25;H9KVX9;A0A2R8MMM7;A0A2R8N1P1;A0A2R8MV51	SNAP23	SNAP23	28.1013	27.9322	27.7919	27.9513	28.1203	28.1533	28.205	28.1322	27.7321	27.9427	2938100000	134
F7H4T9;F7H4V0;U3AV01	PLRG1	PLRG1	28.1397	28.1225	27.9739	28.1084	28.0971	28.0273	28.0374	27.6749	27.5881	27.9146	2936100000	102
A0A5K1VHP6;A0A5F4WD54;F6ZHU8;A0A5F4W4I0;F6Z0I5;A0A5F4VWA3	RAP1GDS1	RAP1GDS1	28.2062	27.988	27.9265	28.1115	27.8514	27.8927	28.0287	27.8351	27.8443	28.0162	2935300000	168
F7IJA6;F6W7M1;U3FMT0;A0A5F4W7Z4;U3BV42;F7IJA5	SRC	SRC	27.9443	27.9052	27.9617	27.8846	27.9981	28.0688	27.941	28.1828	28.0009	28.0251	2932900000	103
F7IAN3;F6UET3	SPCS2	SPCS2	28.015	28.1358	28.0141	28.0288	28.0765	28.0141	27.8309	27.9365	27.6089	28.0017	2924600000	89
F7IKH2;F7II72	PPM1A	PPM1A	28.1257	27.8006	28.0441	28.0852	27.7673	28.0036	27.9852	26.9004	27.9627	28.2483	2915700000	84
U3F5V0	SNW1	SNW1	28.2033	27.8185	27.9591	28.052	27.7853	28.1638	28.1361	27.9555	27.8118	27.9269	2910600000	125
F6Q1D3;F6YW59;U3BPD8	XPO5	XPO5	28.1037	28.0317	28.1731	28.1843	27.923	27.9277	27.813	27.8761	27.6943	27.983	2910400000	178
F7IEB0	RALA	RALA	27.8931	28.0121	27.9077	28.0264	27.8509	28.2166	28.0537	28.0006	27.8212	27.9074	2910100000	70
A0A2R8MZN5;F7IHW9	N/A	CDK16	28.0446	27.7997	28.1827	28.2058	28.3614	27.4614	27.8598	28.3895	27.1574	27.7286	2907300000	99
A0A5K1UF49;F7IMP6;U3CXI6;A0A5F4WJG6;A0A5F4WI12;A0A5F4WDK4	PPP4R1	PPP4R1	28.0817	27.9282	27.9385	28.026	28.0056	28.0687	27.8528	27.9829	27.7161	27.9484	2907000000	147
F7HV41;F7EZL4;A0A2R8N9V8	RPL19	RPL19	26.6472	26.9286	28.6159	27.2495	28.0557	26.5418	27.0799	28.8173	28.2265	27.9405	2902300000	40
U3DSP4;U3EWW1;F7HWS5;F7HU65;F7HWU2;F7ISE9;F7HNH0;F6Y9W4	FN1	FN1	NaN	28.2283	26.4324	26.492	28.538	25.4403	28.161	28.4136	29.4555	28.5443	2897200000	133
F7GMX2;U3EL03;A0A5F4W7B5;A6MKA2	CTSA	CTSA	27.6946	28.3144	28.2344	28.0211	27.6058	28.1498	27.2963	27.8825	28.2402	27.7769	2891500000	97
A0A2R8MTY2;U3D3R6;A0A2R8PK69	MXRA7	MXRA7	28.2247	27.7688	27.6492	27.8785	27.8621	27.7927	28.0756	27.722	27.9562	27.9598	2889000000	90
U3D144;U3FF40;F7IKR2;A0A5F4VSR9;A0A5F4WHY7;A0A5F4VT24;F7I3J0;F7I899	ENAH	ENAH	27.9442	27.8146	27.9183	27.9477	27.7871	27.6623	28.008	27.9834	28.3131	28.1508	2888500000	108
F6RKX7;U3AWC3;F7EGM5;U3EEU7;U3DQ04	SLC25A11	SLC25A11	27.5136	27.9925	28.0065	27.8993	28.0239	27.8719	27.7727	28.0539	27.728	27.9128	2887500000	100
U3CVJ4;U3DBW2;F7FQF4	CPT1A	CPT1A	27.8871	28.0801	27.8696	28.2008	27.6642	27.6591	28.0405	27.891	28.1873	28.0098	2886100000	152
U3CKT6;A0A5F4WHI6	GGH	GGH	28.1434	27.889	27.8628	27.5141	28.0903	28.1914	28.3446	27.8578	28.0891	27.8117	2883800000	80
U3BM96;F7ID33;F7ID02	LBR	LBR	27.9191	28.1331	27.9126	28.1458	28.1406	27.9794	27.9183	27.8738	27.7443	28.0225	2877300000	100
F7CZ83;F7DQK6;F7DQL8	THYN1	THYN1	28.1156	28.0076	27.8018	27.9744	27.4006	28.5108	27.9234	27.107	28.1414	27.7138	2872900000	99
A0A5F4W210;U3ARN4;F7IDG0	TIMM44	TIMM44	27.8394	27.8424	28.1268	27.8878	27.7436	27.6665	27.9273	27.8154	27.8718	28.2222	2869200000	141
U3FEV3;F7GP78;A0A2R8MSI4	GBAS;NIPSNAP2	GBAS;NIPSNAP2	27.9387	28.0395	27.8406	28.027	27.6444	27.8562	27.8558	27.9728	28.1285	27.982	2868400000	80
F6R015	CPSF2	CPSF2	28.067	28.0589	28.0444	27.8974	27.7739	28.1741	27.9084	27.8103	27.8214	27.9032	2866400000	134
F6ST58	UBXN4	UBXN4	27.6984	28.0194	28.0444	27.6589	27.8416	27.9094	27.8848	27.8897	27.3986	27.819	2861900000	117
U3D3L7;F6THY6	RDX	RDX	27.956	27.9018	28.0434	27.8127	28.0003	27.7738	28.0019	27.8831	27.7339	27.929	2853600000	99
F7I5Y7;U3F3B7;U3FUG2	HECTD4	HECTD4	28.099	27.8592	28.0282	27.8021	27.9192	28.1936	27.9925	27.8696	27.5579	28.18	2853100000	111
F6U7V3	PCNP	PCNP	27.9612	27.3861	27.8227	27.9567	27.6019	27.659	27.91	27.8901	27.4597	27.5813	2850600000	62
F7IDZ4;U3EZ15;A0A5F4WD31	LSM14B	LSM14B	27.6682	27.7443	27.8389	28.132	27.7834	27.9712	28.5827	27.6813	27.8029	27.7434	2848300000	80
B0VXF3;F7HBX3	ARF5	ARF5	28.1924	27.7334	28.0549	28.1016	27.7213	28.0768	27.822	28.0101	27.7826	27.9867	2844400000	53
F7IPN8	SYCE2	SYCE2	27.8683	27.9437	28.0136	27.9893	28.0169	27.8177	27.8489	27.8567	27.6867	27.6668	2843700000	120
U3CZT1	CUL1	CUL1	28.0128	27.8119	28.1508	28.0816	27.8264	27.9843	27.9196	27.8351	27.7905	28.124	2843600000	137
H9KYF8;H9KX34	N/A	N/A	27.7237	26.9886	28.2131	27.2517	27.8201	28.3351	28.1605	26.9311	28.8916	28.3087	2838900000	31
A0A2R8MRJ0;U3F2S2;U3CU52;F7I7B7	CAD	CAD	28.176	27.7238	27.8845	28.0557	27.9185	27.9321	28.0007	27.9542	27.9466	27.8843	2835000000	174
U3EPK0;U3B7Z7;F7I7E6	GNA11	GNA11	27.9401	27.7962	27.9008	27.8755	27.8424	28.0411	28.0406	28.0108	28.0246	27.9799	2831300000	141
F7HWG6;F7I5W3;A0A2R8MDZ7	ABHD14B	ABHD14B	27.1418	27.8849	28.0389	27.3465	27.8154	28.1479	28.0174	28.0458	28.076	28.4812	2831300000	81
F6ZNY6;U3EDD3;U3DV20;A0A5F4W901;A0A5F4W7M7	ISCU;LOC100411089	ISCU	28.081	27.3192	28.0951	28.0199	28.1633	27.898	28.2013	27.9382	NaN	28.6517	2829400000	23
A0A5K1UMT4;F7G7Z7	DGLUCY	DGLUCY	27.771	28.1333	27.9276	27.8458	27.6391	28.1535	28.003	28.0829	27.725	27.8984	2828700000	141
F6SE77;U3BQV2;U3BKQ2	STAT3	STAT3	27.7582	27.902	27.9833	27.9802	27.6225	27.9344	28.0601	27.9385	27.9234	28.1227	2825900000	146
U3CH24;U3F892	WBP11	WBP11	27.9115	27.3683	27.9312	28.0883	27.9785	27.7918	28.2809	28.1758	27.8638	27.8471	2821200000	113
F6WTL9	STAG3	STAG3	28.0919	27.9106	27.9561	28.0121	27.9523	28.0718	27.981	27.9346	27.6696	27.9214	2820700000	134
F7EI82;U3BXY2	LUC7L3	LUC7L3	27.7019	27.9372	27.9683	28.0642	27.8779	27.7767	28.0215	27.862	27.6822	27.8027	2818800000	89
F6SH07;F6RIB8;A0A2R8M3S9;F6SS16	ERLEC1	ERLEC1	27.9061	27.9595	27.8168	27.918	27.9408	27.864	27.8148	27.9775	28.0513	27.9784	2818400000	101
A0A2R8MT74;U3EEN6;A0A2R8MPV2	TPM3	TPM3	NaN	NaN	NaN	NaN	NaN	26.5735	30.8216	NaN	28.8974	NaN	2818100000	25
U3FA81;U3EHP8;F7IDB8;B0KWT2;F7IDA1;A0A5F4WF70	FBXO7	FBXO7	27.8383	27.8582	28.0601	28.2351	27.7742	28.1932	27.815	27.7305	27.9534	27.8909	2816200000	98
F6ZDZ0;U3FV12;U3EL75;F6ZE08	PIWIL2	PIWIL2	27.9919	27.7735	28.0104	28.0714	27.8945	28.0968	28.3034	27.696	27.848	27.762	2816200000	132
A0A5F4VT32;U3CQR5	C9orf24	C9orf24	28.0303	28.1969	27.4876	28.1381	28.4211	NaN	28.0607	27.8805	28.5473	27.7273	2815100000	47
U3D8K9;A0A2R8M8T2;A0A5F4W407	INPP5K	INPP5K	27.9851	28.1771	27.974	28.1166	27.9101	28.2322	27.8339	27.7247	27.4417	27.8295	2814100000	53
F7HUL2	TDRD7	TDRD7	28.1443	27.7889	27.813	28.2734	28.0997	28.2636	28.1199	27.9243	26.5651	27.8214	2806500000	161
U3EPD7;F7H547;A0A2R8PDF1;F7H569;F7H553;A0A2R8MPI2;A0A5F4VTR3	SEPT11;SEPTIN11	SEPT11;SEPTIN11	27.9365	27.8419	27.7159	27.8948	27.6332	27.6727	28.2994	27.8289	28.401	27.9687	2804600000	99
U3BV94;F7IJA4;F7IJC2	AGPS	AGPS	27.7129	28.149	27.8	27.9677	27.9426	27.8306	27.8075	27.8952	27.9492	27.9737	2803400000	113
U3F3Z8;U3F988;A0A2R8MBY2;F7CM44;A0A5F4VST9	MORF4L1	MORF4L1	27.8799	28.0484	27.7389	27.7873	27.9745	28.0639	28.1583	27.9641	27.9146	27.804	2802700000	90
F7FQX5	SOD3	SOD3	27.3138	27.6955	27.5561	27.7014	27.501	27.6054	28.657	27.6251	28.6594	27.9651	2802300000	73
F7BRU6	RDH11	RDH11	27.8072	27.9709	27.5863	28.3419	27.8261	27.7505	27.6003	27.6873	27.8322	28.3842	2797900000	58
A0A2R8MGB8	SELENOF	SELENOF	27.7896	27.8378	27.9593	27.8712	27.8401	27.7647	27.5904	27.9632	28.0146	27.7614	2795200000	71
F6VQV9;U3EZX0;A0A2R8MXG4	MIEN1	MIEN1	27.6638	27.7341	27.9164	28.0339	27.9548	28.0493	28.2198	28.0257	27.7937	27.8504	2789000000	35
U3CZ88;F7DU03	POLR2H	POLR2H	28.0293	27.7706	27.9546	27.8088	27.7803	28.2307	28.009	27.7288	28.0047	27.8225	2786300000	55
F6SC52;U3EMA1	PTPN1	PTPN1	27.9851	27.9881	27.9079	27.8816	27.6325	27.8551	27.9328	27.9966	27.7511	27.8073	2780800000	97
F6WT84;A0A5F4VQR6;A0A5F4W3W1	DYNLRB2	DYNLRB2	28.0743	27.828	27.8516	28.0256	28.1147	28.0416	27.9027	27.9676	27.5251	27.9316	2771500000	56
F6WAJ8;A0A2R8MHH2;A0A2R8PGQ1;A0A5F4W3V0;A0A2R8NFI0;A0A2R8MTJ7	BTF3	BTF3	28.0415	27.8474	27.6851	27.865	27.7354	27.9212	28.3837	27.9071	27.8694	27.9833	2771200000	89
U3E2G4;U3D5V0;U3BFT8	FN3KRP	FN3KRP	27.9453	27.8722	28.0117	27.9696	27.9598	27.8298	27.903	27.9797	27.7517	27.8458	2765300000	75
F6PKV5;U3CKS7;U3BNX1;F7I4B5;A0A5F4VS99	SLC20A2	SLC20A2	NaN	NaN	NaN	NaN	NaN	NaN	NaN	NaN	NaN	26.8059	2760300000	5
F6YTM6	CNN1	CNN1	26.804	27.7574	27.3367	NaN	27.929	26.9509	29.0194	28.1083	28.7476	28.5977	2755900000	77
F6XXN4;B0KWS6;A0A2R8P7B8;A0A2R8MNK2;A0A2R8MHA7;A0A2R8M627	LOC108591148;NDUFA4	NDUFA4	27.4092	27.9844	28.1765	27.9162	27.7176	27.7557	27.9726	28.3207	27.4532	28.092	2755700000	36
F7IML3;F7IQ05	RSPH6A	RSPH6A	28.0955	27.6974	27.8972	27.7774	27.9253	28.1987	27.7403	28.0455	27.9203	27.6246	2754600000	132
U3EMC8;F6PNW8	PPP6C	PPP6C	27.8269	28.0313	27.9709	27.8971	27.8503	27.8358	27.9184	28.0062	27.9327	27.7397	2752100000	122
A0A0U1XM35;E1CJB1	COX1	COX1	27.9097	28.2076	28.3791	27.6818	27.8256	27.8599	27.5995	27.7849	27.313	27.8386	2751300000	62
U3FMS9;U3D3Y7;A0A2R8MHH0;A0A2R8P8L7	CHERP	CHERP	28.0837	27.8672	27.7052	27.9993	28.0186	28.0081	27.9085	27.8199	27.5288	27.8285	2750400000	105
U3EPJ6;F7B5U0;U3EM98;A0A2R8MW92	TOM1L2	TOM1L2	27.9533	27.8267	27.8794	27.9234	27.8541	27.8309	27.8512	27.9027	28.0567	27.9376	2745500000	127
F7IS17;F6SMT8	CNN3	CNN3	27.2973	27.5636	27.4542	26.9507	27.3154	27.0459	29.078	27.8848	28.6054	28.1983	2742500000	83
U3CF55;U3BN08;U3BWY2;F7AJG9;U3F202;A0A2R8M365;A0A2R8MSM9	WNK1	WNK1	28.021	27.6932	27.8035	27.9854	27.8379	28.1169	28.0697	27.8844	27.6357	27.7714	2740700000	121
U3D8X8;F7IH03;U3CX70	PRKRA	PRKRA	28.0611	28.0612	27.6907	27.6958	27.809	27.9143	28.1125	27.8485	28.0043	27.6927	2740600000	89
F7HUT6;A0A2R8MNN1	SYCP3	SYCP3	28.0334	27.9752	27.8706	28.0275	27.835	27.9799	27.9606	27.6779	27.6909	27.6227	2739200000	82
U3DM86;F7F896	PGAM5	PGAM5	27.7807	27.9244	27.7587	27.9351	27.9658	28.0557	28.091	27.91	27.6429	27.958	2734900000	41
U3DHN2	CHKB	CHKB	28.0653	28.1277	28.0564	27.6361	28.1189	27.3513	27.99	27.7689	27.7484	27.9881	2733600000	81
F7FEW8	SLC9A3R1	SLC9A3R1	27.8571	27.8377	27.5754	27.7647	27.6814	28.2225	28.3235	27.8662	28.0741	27.8431	2731700000	43
U3F5U5;F7IBJ7;U3FQD0;U3EX80	ARHGAP17	ARHGAP17	27.9672	27.8165	27.9027	28	27.7578	27.7784	28.0606	27.8174	27.9429	28.0079	2730500000	149
F7ALH8;F7HBN8	MCM7	MCM7	28.2395	27.7289	27.8491	28.0146	27.8673	28.031	28.1371	27.4865	27.804	27.8361	2730500000	160
F6SGZ3	PDCL2	PDCL2	28.0807	27.545	27.6007	28.1521	27.8888	28.4729	27.8908	27.7532	27.5603	28.0727	2726100000	86
A0A5F4WG72;F7HG83	EEF1A2	EEF1A2	28.1085	27.8669	27.773	27.7656	27.8307	27.9168	28.6544	27.6986	27.6277	27.7437	2719500000	80
U3B9C6;U3EW20;F6VQ17;A0A5F4WAD2	DCPS	DCPS	27.8383	27.8884	27.7971	27.6278	27.6283	28.0529	28.1596	27.8617	28.0288	27.9873	2716100000	121
F6WNL2	PYCR3	PYCR3	27.7702	27.7982	27.8886	27.4451	27.9278	27.921	28.1255	28.0866	27.9222	27.8822	2704700000	107
A0A2R8MSY3	LSM8	LSM8	28.1371	27.8237	27.6494	28.1125	27.7679	27.9162	27.9214	27.7958	27.8457	27.8311	2702100000	51
U3BNY2;A0A2R8MLT1;U3F691;U3D2Z3;A0A2R8MN97;U3FXN3;A0A2R8M6S2;F7DF77;F7CWW2	AFDN;MLLT4	AFDN;MLLT4	28.1274	27.7423	27.6368	27.8697	27.9559	28.02	28.0278	27.8618	27.8739	27.7624	2701800000	167
A0A5F4VTR2;U3FYF4;A0A2R8P4V7;F7HNP2	GNAO1	GNAO1	27.7713	27.9933	27.869	27.6254	28.0432	28.2527	27.7298	27.9205	27.7416	27.7856	2701300000	86
U3DRU9;A0A5F4WEC7	CMPK1	CMPK1	28.1718	27.6403	27.8287	27.9982	27.6939	27.7336	28.1279	27.7381	27.8819	28.0124	2693200000	70
U3F340;F7GNM2;A0A5F4W2I3;F7GNS9	MAP2K2	MAP2K1	27.8997	27.6549	28.1627	27.8627	27.7795	27.9406	27.6804	27.8913	28.094	27.8942	2692600000	107
U3FGM2;U3ARZ2;F7A0V7	PRMT10;PRMT9	PRMT10;PRMT9	27.8466	27.96	27.8979	27.7646	27.6456	28.0902	27.9406	27.9565	27.8842	27.8785	2690100000	112
F7G810;F6YKD7	AGRN	AGRN	27.5833	27.6711	28.0967	27.4098	27.674	27.7744	27.9005	28.3499	27.8915	27.8636	2689000000	91
U3ERR5	GRPEL1	GRPEL1	27.811	27.8393	27.8394	27.8458	27.7712	27.661	28.0121	27.7346	27.8906	27.9429	2682200000	85
U3E2P5	TPM1	TPM1	NaN	NaN	NaN	NaN	NaN	NaN	NaN	NaN	NaN	27.6212	2677300000	2
U3ES81;F7IT30	COX4I2	COX4I2	28.0297	27.8351	28.0619	27.4575	27.8648	27.5185	28.1429	28.2678	27.3378	27.5147	2673600000	85
F7GJ78	CSTF1	CSTF1	28.0359	27.7738	27.6808	28.0008	27.7665	27.9538	27.9993	27.7252	27.9621	27.8615	2673000000	117
F7HHV2	APIP	APIP	28.1045	27.9576	27.7926	27.9187	27.7272	27.8335	27.9755	27.8001	27.705	27.8726	2672500000	108
U3CG34;F7GVF2;F6Q8Y6	GKAP1	GKAP1	27.9751	27.7627	27.8838	27.7549	28.0192	28.0647	27.84	27.8749	27.3832	27.959	2670100000	59
A0A2R8M6D0	RABEP2	RABEP2	27.8533	27.6543	28.0795	27.7397	27.8424	27.9291	27.9991	28.0185	27.7069	27.7233	2670100000	126
A0A2R8PKG2;F7GPT5;A0A5F4WBW6	PCBD1	PCBD1	27.8727	27.6395	28.1303	27.9829	27.2262	27.4865	27.8499	27.8498	27.7989	28.3322	2666400000	44
U3DHQ9	GID8	GID8	28.0666	27.7986	27.7088	27.8227	27.8023	28.1301	27.7001	27.8009	27.6168	27.7854	2666300000	108
U3CNL2;A0A2R8NF38	LIN7A	LIN7A	27.7788	27.5376	27.6398	27.5171	27.813	27.9847	27.526	27.5171	28.0896	27.7356	2666000000	110
U3D7E0;U3EX84;F7B008	SRP68	SRP68	27.7195	27.6314	27.9761	27.9248	27.8244	27.8836	27.8507	27.7273	27.8209	27.8221	2662100000	135
U3BGC4;U3C0Y5;F7IKK0;F7IKJ9	GNAS	GNAS	27.6048	28.0111	27.7621	27.809	27.8512	27.7844	27.9012	27.8424	27.9768	27.9565	2656600000	103
F7I3H4;F7GIF7	CHMP5	CHMP5	27.9914	27.6734	27.6328	27.9488	27.7689	27.893	27.8963	27.9384	27.9446	28.0543	2655500000	61
F7BGF4	LRRC23	LRRC23	27.9802	27.8424	27.9155	28.1154	28.0619	28.1264	27.4808	27.4402	27.5254	27.9871	2653000000	117
U3FKZ6;A0A5F4WDZ9;A6ML50;A6ML53	CRYM	CRYM	28.5114	27.5926	27.8168	27.7281	27.7244	27.808	28.0735	27.6679	27.9811	27.7521	2646000000	89
F7HPQ6;F7HPP7	ATP6V1H	ATP6V1H	27.6215	27.9009	28.0069	27.9066	27.8453	27.8004	27.734	27.7212	27.7306	28.0306	2643800000	121
F7HWZ3;A0A5F4W7E7;F7HX04	GNPDA2	GNPDA2	27.9872	27.8636	27.953	27.8647	27.6545	27.8064	28.075	27.8212	27.7261	27.5472	2641400000	84
F7D4Y2	WDR12	WDR12	27.9941	28.0206	27.6443	28.0046	27.7631	28.0303	27.6332	27.6475	28.0568	27.4975	2640200000	148
F7I955;A0A080YV24	LYZC;SPACA3	LYZC;SPACA3	27.9827	27.7622	27.7389	27.9066	28.2832	27.993	27.1836	27.703	28.0732	27.6005	2638900000	71
U3D566;U3C0E4;F7IER2	PRRC2A	PRRC2A	27.8628	27.7794	27.9062	28.1123	27.8235	27.8637	27.9387	27.6663	27.4237	27.6089	2636200000	126
A0A2R8MFF3	N/A	RPS25	NaN	NaN	NaN	NaN	NaN	NaN	NaN	NaN	NaN	28.0023	2635200000	10
F6Y5S8;U3FL10;A0A5F4WL61	BPNT2;IMPAD1	IMPAD1	28.166	27.6724	27.6893	27.9087	27.77	28.0933	27.9751	27.7513	27.7544	27.6687	2634300000	75
F7HBG0;F7H6E0;A0A5F4WKA4;A0A5F4VSH5;A0A5F4WIS9	RAB4A	RAB4A	27.9468	27.8679	27.842	28.0008	28.2103	27.9414	27.7133	27.7135	27.1422	27.9126	2633200000	75
A0A5F4VXC5;F7E9K6;U3D3Q8;F7HVY0;A0A2R8P860	SURF4	SURF4	27.5226	27.9897	27.9047	27.8435	27.7799	27.5981	27.1376	27.9694	27.4101	27.9961	2624200000	97
F7GM93;F7FPY1;U3BJ34;A0A2R8MWG8;A0A5F4VYE8;A0A5F4WC76	SEPSECS	SEPSECS	28.0694	27.6808	27.8579	27.9897	27.5793	28.0597	27.7582	27.9988	27.4176	27.8415	2620600000	100
F6WHQ0;U3DTL6;F6X3M2	WBP2	WBP2	27.8333	27.2527	27.5008	27.6389	27.74	27.8254	27.7024	27.3754	27.7923	27.4992	2619700000	66
U3EIQ5	DNAJB1	DNAJB1	28.2121	27.6487	27.8577	27.8136	28.015	27.7285	27.7697	27.601	27.7386	27.8723	2618300000	115
U3CQ43;U3FHF5;H9BFK5;F6UAZ1	Tfrc;TFRC	Tfrc;TFRC	27.7925	27.8137	27.8647	27.7008	27.428	27.7454	27.9871	27.955	27.5079	27.9482	2611900000	137
F7I3W2	DFFA	DFFA	28.015	27.6315	27.7969	28.0288	27.8627	27.9488	27.9032	27.6894	27.7031	27.7644	2609700000	99
F7FPH4;U3BIZ8;F7G195;F7FPH8	AMZ2	AMZ2	27.8481	27.7401	27.932	27.9988	27.8201	27.987	27.5365	27.9159	27.7427	27.7351	2607400000	41
U3ELV4;F7H696;F7H688	SGTA	SGTA	27.8203	27.6293	28.0564	28.029	27.935	27.972	27.8229	27.6556	27.6943	27.6095	2603500000	56
U3CJL4	ROPN1B	ROPN1B	27.7965	27.9647	27.8995	28.1999	27.2881	28.4266	27.2655	27.5397	27.7453	27.7315	2602100000	15
F6Z8V5;U3EIB3;A0A5F4WFE1;U3E7T3;F7B228;A0A2R8M7A8	CARMIL1;LRRC16A	CARMIL1;LRRC16A	27.8966	27.2597	27.7801	27.8876	27.6063	27.6137	27.8362	27.9143	28.0036	28.127	2600300000	168
F7HIL2;A0A5F4WGX6	VPS4A	VPS4A	27.7387	27.7089	27.8006	27.8976	27.8439	27.7894	28.0945	27.8026	27.7653	27.9299	2596800000	68
U3CFH4;F6YZ20	CPSF1	CPSF1	27.8341	27.7636	27.8072	27.8691	27.9429	28.01	27.8592	27.794	27.6571	27.8337	2593600000	159
A0A2R8MS46	OTUB2	OTUB2	27.7305	27.6055	27.8781	27.961	28.2774	27.8854	27.6163	27.9708	27.4069	27.7341	2583800000	89
U3F6I3;A0A2R8MIU2	VAMP3	VAMP3	28.0268	27.8168	27.5398	27.8895	27.9586	27.7839	28.0814	27.8744	27.679	27.6524	2581900000	43
U3DE76	SGPL1	SGPL1	27.7604	27.7663	27.8544	27.9322	27.5777	27.7565	27.5748	28.0204	27.7143	27.9872	2579700000	126
U3CEN3	LMF2	LMF2	27.9969	28.1818	28.096	27.9839	27.4054	27.7703	27.6759	27.748	27.1116	27.8937	2579500000	103
U3CQD5	ACTL7A	ACTL7A	28.3321	27.9147	27.4779	27.917	27.9159	28.3977	27.7784	27.1895	27.3354	27.7953	2579200000	87
F6PSJ6;B0VX80;A0A5F4VQW4	LUC7L	LUC7L	27.4624	27.9919	27.4233	27.6125	27.8262	27.2186	27.1265	28.2507	27.2755	27.1101	2576500000	109
A0A2R8MLS1;F7C3J3;F7I131	PRPSAP2	PRPSAP2	28.0342	27.4623	27.7176	27.8217	27.3948	27.9524	28.2143	27.8736	27.6966	27.87	2575400000	125
U3DBP8;A0A5F4WCX8;H9KW12	MPST	MPST	27.6828	27.6981	27.7494	27.8724	28.1004	27.9059	27.5173	27.9241	27.8803	27.616	2575100000	91
A0A5F4VZP0;F7I5J8	TEKT5	TEKT5	28.167	27.7163	27.7333	27.981	27.8436	27.9907	27.663	27.6245	27.4969	27.5713	2574600000	136
F6VCR5	TBL1XR1	TBL1XR1	27.9027	27.8933	27.6623	27.7856	27.6878	27.6523	27.6642	27.7978	28.0201	27.8251	2572500000	113
F7HY80;F7HRN8	NDUFB8	NDUFB8	28.1073	27.775	27.9351	27.7704	27.8972	27.7012	28.0032	27.6718	27.7583	27.5028	2572100000	48
F7C318	SEC62	SEC62	27.9028	27.973	27.7732	27.9599	27.7856	27.8377	27.801	27.6628	27.6186	27.8079	2569600000	33
F6YKA0;U3B634;F6YKP5;A0A2R8MXR2;F7A427;A0A2R8MDF4	ASPH	ASPH	28.4121	27.5722	27.6342	27.7922	27.4228	27.637	28.2462	27.6239	27.833	27.7924	2567800000	29
B0KWH2;U3C0M6	SEC63	SEC63	27.6871	27.9004	27.819	27.9609	27.5757	27.6405	27.5983	27.8703	28.0029	27.7747	2563400000	113
A0A2R8MWE9	SF3B5	SF3B5	28.1387	27.7524	27.5793	27.9195	28.0783	27.8226	27.353	27.9535	27.8548	27.4509	2562000000	63
A0A5F4W444;A0A2R8MA64	MCFD2	MCFD2	28.2445	28.2064	27.8588	27.7194	27.6683	27.4953	27.3769	27.1544	27.8556	27.9107	2559500000	44
F7HX77;A0A2R8MKR4;U3EXF5;F7B017;U3CM23;A0A2R8P1Q9;F7AZX3;F7AGG7;F7BI37;F6ZGZ7;U3EU91;A0A2R8M549	ELAVL2;ELAVL4	ELAVL2;ELAVL4	27.5095	27.6183	27.6799	28.0016	27.5785	27.9255	28.1121	27.7298	27.8892	27.7801	2557200000	93
U3FP37;A0A2R8MRW6;A0A5F4WMQ1;F6XJQ8;F6XJW0;A0A5F4VTW8	UAP1	UAP1	27.9313	27.7466	27.8298	27.6172	27.7245	27.8997	27.8868	27.5485	28.0576	27.6697	2553200000	130
F7CWA4;F6R6T9;F7CWB1;A0A2R8MMV6	RBM46	RBM46	27.8428	27.6297	27.8412	27.9657	27.8181	28.0531	27.8419	27.7775	27.5227	27.6525	2550600000	111
F7H6C7;F7H112;A0A5F4WHH7	ANKRD28	ANKRD28	28.0221	27.649	27.8945	27.8691	27.6225	27.9577	27.729	27.723	27.6255	27.8467	2549800000	117
A0A2R8NA96;U3CN13	CYB5B;LOC100403393	CYB5B;LOC100403393	28.0153	28.1208	27.714	27.9305	27.8073	27.9086	27.7314	27.4791	27.6737	27.6978	2549600000	59
F6PQF5;F6Q056	POLR2B	POLR2B	27.7446	27.8767	27.7239	27.9146	27.6794	27.8822	27.959	27.6046	27.8697	27.6309	2547100000	162
U3DR45	CDR2	CDR2	28.0878	27.9073	27.8733	27.6842	27.8014	27.9121	27.5082	27.7722	27.5747	27.7804	2544800000	71
F7IAG8;F7HMX5;F6XKD6	GOLGA2	GOLGA2	27.9352	27.8099	27.4272	27.8362	27.8281	27.7688	27.892	27.7429	27.7762	27.8728	2544100000	133
U3CHF9;U3FHC6;U3DML6;F7E7J6	SAMM50	SAMM50	27.7176	28.062	27.8093	27.85	27.805	27.644	27.856	27.7596	27.5965	27.7175	2544000000	113
U3EY57;F6XMZ1;F6TT93	RTN3	RTN3	27.8879	28.173	27.8919	27.8627	27.5963	27.5586	27.981	27.8595	27.4588	27.5674	2542100000	46
U3EEP6	SKIV2L2	SKIV2L2	27.6954	27.6121	27.7474	27.937	27.7696	27.8429	27.6747	27.6188	27.8487	27.9366	2533000000	145
A0A5F4WIK4;U3FEP9;U3CEN7;F7IEA9;A0A5F4WFK5	FAH	FAH	27.5416	27.7797	27.6063	27.7068	27.909	27.4066	27.8123	28.0198	27.9976	27.9286	2532700000	105
U3AZG6	COA3	COA3	28.0599	27.68	27.5065	27.6045	27.8255	27.894	28.2367	27.7112	27.4866	27.9374	2532100000	58
U3FIP1;A0A2R8N7T8;A0A5F4W1F4	PBLD	PBLD	27.948	27.8733	27.7535	27.7519	27.8819	27.9235	27.7849	27.7168	27.9289	27.4247	2532000000	98
U3DHS5;F7IFW5;A0A2R8MSS3;U3EIX2	NPEPL1	NPEPL1	27.7824	27.4657	27.6199	27.8265	27.8513	27.6346	28.0453	27.764	27.8222	27.7133	2528200000	134
U3EVA7;U3FQR9;U3EKE1;U3E260;U3BNS8;A6MKP8;U3FLI6	CAPG	CAPG	27.7281	27.2691	27.6109	27.3715	27.6982	27.3577	28.3755	27.3255	28.612	27.6585	2525200000	76
F7F6Y9	SEC61A1	SEC61A1	27.6087	27.7719	27.9078	27.9239	27.471	27.5838	27.8217	27.6405	27.5322	28.0329	2524600000	81
A0A5F4WIS8;A0A5F4WM53;F6VX89	RPL18A	RPL18A	26.6638	27.458	28.2017	27.3567	27.996	26.2069	27.2573	28.201	27.4242	27.5101	2522200000	64
F7BMK3	N/A	SMARCC1	27.908	27.6116	27.6555	27.9911	27.7634	27.9323	27.9578	27.6524	27.7817	27.7484	2522100000	149
A0A2R8MNS7;B0KWK2;F7IAB4	PYGM	PYGM	25.6303	NaN	26.0001	26.742	27.7498	25.3661	29.9843	28.2763	27.9487	28.3229	2518500000	120
F7B755	LOC100390933	COX17	NaN	NaN	NaN	NaN	NaN	NaN	NaN	NaN	NaN	27.5716	2514100000	11
F7G4R9;U3C6S6;B0KW86	PSMG1	PSMG1	27.7405	27.6299	27.7605	27.9261	27.7738	27.7867	27.7799	27.8446	27.7201	27.8886	2513700000	91
F7GSV8;A0A2R8PAM7;A0A2R8PCY9;A0A2R8PK52;A0A2R8MGI6	ATP5MG	ATP5MG	27.5284	27.7092	27.7185	27.5618	27.601	27.7887	27.6221	27.7236	27.7191	27.8734	2511900000	72
F7FUR7	ADPRS	ADPRHL2	27.8765	27.4503	27.4934	27.7787	27.8038	28.0431	27.9127	27.4501	27.6864	27.8335	2509100000	95
F6YH89	TEX30	TEX30	27.9675	27.5549	27.716	27.9328	27.9884	27.8667	27.8244	27.7341	27.1749	27.9063	2508200000	81
F7C2N5;A0A5F4WJW7	CEP72	CEP72	27.8995	27.6149	27.7265	27.8007	27.7057	28.1801	27.8463	27.7558	27.4979	27.7187	2501500000	101
A0A5K1U3U0;U3D0G7;Q1HGK4;F6QT36	GSS	GSS	27.9195	27.6228	27.8048	27.795	27.7563	27.8235	27.9888	27.7079	27.5033	27.7412	2490700000	97
U3E880;A0A5F4W549;A0A5K1VGK3;A0A5F4WGY1;A0A5F4W0E2;F7H395	VRK1	VRK1	27.7631	27.4417	27.6421	27.9493	27.8051	27.894	28.0656	27.6761	27.5304	27.8019	2485400000	80
F7IFQ7;F7GR93	ARFGAP3	ARFGAP3	27.8574	27.6415	27.7412	27.7317	27.7705	27.9729	27.8726	27.6228	27.7385	27.7543	2484700000	92
F6PUZ7	MAGEA4	MAGEA4	27.7861	27.7356	27.7387	27.789	27.5997	28.1016	27.8379	27.6119	27.9736	27.2852	2481000000	70
U3FXH0;U3FHN7	TMED2	TMED2	27.4468	27.7498	27.6647	27.5741	27.5966	27.706	27.6473	27.781	27.3676	27.8443	2479300000	82
A0A5F4WFH8	N/A	N/A	27.2947	27.5486	27.6891	27.7249	27.7394	27.4751	27.1854	27.7403	27.5712	27.4884	2476400000	75
F7ISD4	INPP1	INPP1	28.0136	27.3944	27.7563	27.8443	27.809	28.207	27.5272	27.7971	27.4282	27.823	2473900000	91
U3DB08;U3FGG2;U3FJ79	AGL	AGL	27.4893	27.7717	27.7238	27.6991	27.4545	27.0312	28.048	28.006	28.1775	27.4495	2472900000	172
F7ECA3	RRAS	RRAS	27.6828	27.524	27.9052	27.5374	27.4895	27.7102	27.8974	27.7833	27.9646	27.9133	2472300000	67
A0A2R8N880;F7HUN6	HMGA1;LOC100393754	HMGA1;LOC100393754	27.6786	27.5387	27.9677	27.9593	27.8851	27.0167	27.9571	27.8224	27.7765	27.3351	2471600000	47
U3DAD1;F7EX37	ARPC5L	ARPC5L	27.7879	27.4793	27.8558	27.7773	27.5267	27.7037	27.8119	27.951	27.9657	27.6473	2465200000	64
F7FSI4	EEF1E1	EEF1E1	27.8697	27.7961	27.6786	27.748	27.7542	27.7466	27.8079	27.7772	27.4765	27.8204	2464500000	69
U3D4W5	EPN1	EPN1	27.7035	27.8489	27.8897	27.8305	27.729	27.7422	27.4366	27.6391	27.9155	27.876	2462800000	137
U3EWE9;U3EDP6;U3EWH7;U3DCX6;F7HX08;F7ILZ6	PPP6R2	PPP6R2	27.6736	27.6129	27.1609	27.838	28.1698	27.9518	27.9475	27.5538	27.862	27.8987	2461700000	104
F7IMM5;F7ICF2;F6Z970	PPIL3	PPIL3	27.9909	27.6164	27.3829	27.415	27.8168	27.8975	27.0923	27.5576	27.293	27.8893	2458800000	40
U3DI46;F7EAA1	PREP	PREP	27.8778	27.6471	27.7675	27.7964	27.6936	27.7963	27.9226	27.5279	27.817	27.8327	2458700000	120
A0A5F4WBG7	N/A	N/A	28.1023	27.445	27.6018	27.9023	27.7362	28.0724	27.3233	27.6068	27.3587	27.9402	2458600000	82
U3E868;U3F3F8;U3FDX6;U3BKZ9;F7I863;F6SHR8	WIPI2	WIPI2	27.9598	27.4663	27.7758	27.6701	27.5825	27.8817	27.9919	27.8033	27.5107	27.6003	2452000000	106
U3D3E8;F6PR18;A0A5F4WKJ3	C9orf9;SPACA9	C9orf9;SPACA9	27.7661	27.3482	27.5889	28.1798	27.9468	27.8713	27.1842	27.5761	27.668	28.1175	2451600000	50
A0A5F4WBE1;F6UV21	PTPN23	PTPN23	27.8352	27.512	27.5422	27.611	27.7837	27.8608	27.9334	27.9382	27.6727	27.8341	2451300000	126
F7CSJ4;A0A5F4WK14;F7CSG6	NRBP1	NRBP1	27.9752	27.7415	27.646	27.674	27.7575	27.5991	27.8292	27.8307	27.729	27.5993	2447700000	103
U3D0C4;F7BSL7;F6UME3	TRIP10	TRIP10	27.7971	27.6816	27.5505	27.7683	27.5291	27.7119	27.7799	27.7241	28.1213	27.8446	2447600000	109
U3DD70;F6STY9	ANKFY1	ANKFY1	27.7545	27.6375	27.7919	27.7041	26.941	27.6329	27.8957	27.7271	27.9369	27.9187	2447400000	122
U3EFP8;U3DBB1;U3DAZ7	TBCE	TBCE	27.8629	27.7303	27.5625	27.8083	27.5671	28.0011	27.4806	27.6661	27.3181	27.5606	2444500000	115
U3CUR9	HEATR2	HEATR2	27.6228	28.001	27.8599	27.8857	27.6617	27.8913	27.6563	27.7929	27.1906	27.691	2443300000	196
U3FKJ6	GSTM2	GSTM2	27.6387	27.8249	27.9858	NaN	27.7853	NaN	NaN	28.0854	NaN	28.3265	2442600000	15
U3D3W0;U3E3V2;U3DL76;F7I1A6;A0A5F4W982;A0A5F4VY11;F6TWZ9	GGA1	GGA1	27.7254	27.7987	27.6826	27.7131	27.5141	27.8847	27.7945	27.7074	27.5724	27.811	2431700000	121
U3CUM8	ARIH2	ARIH2	27.7157	27.6291	27.8137	27.7021	27.4371	27.7648	27.8896	27.7729	27.5131	27.6436	2429100000	115
U3EGI2;F6R4M4;A0A5F4W2A3;A0A5F4WAF4	MCM4	MCM4	27.9913	27.6176	27.8271	27.6555	27.9066	27.7242	27.8712	27.5742	27.8233	27.2701	2423900000	157
U3DC13;F6Z2L6;A0A2R8M8T7;A0A2R8MSE7	CLCC1	CLCC1	27.7129	27.6107	27.8037	27.8448	27.5743	27.6296	27.5948	27.6724	27.6865	27.8855	2423700000	92
U3FLJ6;U3C0L3;F7GYX8	AARSD1;LOC100393040	AARSD1	27.9344	27.7519	27.7751	27.6956	27.7005	27.9895	28.0061	27.8156	26.8424	27.4645	2422800000	116
F7G835;F7G831	MCM3	MCM3	27.8822	27.6437	27.7228	27.8356	27.923	27.8651	27.8163	27.2844	27.5199	27.6984	2420600000	142
F7F3L6	HTATSF1	HTATSF1	27.6437	27.5468	27.581	27.9945	27.7325	27.6031	27.9538	27.7106	27.7893	27.3691	2420100000	114
F7HZT3;U3FY48;U3CIQ6;B0KW95;A0A2U3TVB6;A0A2R8M4L0;F7HZU9;F7I6V3;A0A5F4VZ38	CDH2	CDH2	27.6616	27.6772	27.7804	27.8588	27.3926	27.7872	27.8773	27.5842	27.8039	27.8808	2409800000	102
U3FEC3;U3CY21	LCP1	LCP1	27.404	27.0058	28.0696	27.502	27.911	26.9546	28.4237	27.23	28.3155	27.7499	2409600000	109
U3D7Y1;F7IF18	NDUFA12	NDUFA12	27.6697	27.5139	27.6099	27.6404	27.5546	27.6619	27.9736	27.9447	27.5373	27.5964	2407300000	82
U3FRF4;U3DHJ8	PIGS	PIGS	27.6612	27.807	27.7155	27.7923	27.8097	27.4829	27.7362	27.8748	27.5763	27.7195	2407100000	111
U3BRR0;F7G122;F7E6H1;A0A2R8MLP1;A0A2R8N866	PSME3	PSME3	27.7032	27.5203	27.6032	27.6099	27.5476	27.8778	27.4783	27.6243	27.7068	27.704	2405400000	118
F6ZHB6;A0A2R8PGT7;A0A2R8MRA7;A0A5F4W7B3	NAA50	NAA50	27.8421	27.3678	27.4963	27.8059	27.379	27.603	27.6641	27.4283	27.5588	27.3993	2405100000	72
A0A2R8N784;A0A2R8P2L0;U3FFE3;U3DBE5;F7IBR4;U3E590;U3CPA6;U3B7M2;A0A5F4WN06;U3DPF8;F7I9F8;F7IE54;U3BSF3	PICALM	PICALM	27.7715	27.657	27.8318	27.5302	27.7593	27.5829	27.6982	27.7862	27.7598	27.7539	2400800000	115
U3F4F5;F7D1K3	PPP6R1	PPP6R1	27.7572	27.6658	27.7692	27.8719	27.522	27.8319	27.7622	27.726	27.5965	27.4219	2397500000	101
U3FRJ4;U3BDV5	SCO1	SCO1	27.7895	27.5606	27.8567	27.8477	27.4616	27.5253	27.8121	27.7016	27.826	27.6485	2395200000	83
U3D391	SUPT6H	SUPT6H	27.3058	27.7357	27.4141	27.0743	27.7996	28.0416	28.0338	27.9343	27.7989	27.88	2393200000	79
F7IRS7;U3CWT0;F7H6A9;F6U644	CCDC88A	CCDC88A	27.9895	27.6636	27.4299	27.8186	27.9644	28.2252	27.3694	27.5441	27.5235	27.4529	2389400000	122
A0A2R8M6H0;U3ETL6;F6WBC9;A0A2R8MVD0;A0A2R8MH99;U3FM63;U3E6B2	DCTN3	DCTN3	27.6282	27.4914	27.6902	27.8945	27.7139	27.8553	27.8822	27.6977	27.7052	27.7301	2388500000	73
F7I5Z9;A0A2R8P9T8	M6PR	M6PR	27.7766	27.6705	27.3548	27.7455	27.754	27.7414	27.7446	27.9448	27.7969	27.5733	2382700000	43
[truncated: 3,926 more rows]

## Sheet: Tabelle2
Table S2: Proteins significantly different in abundance in the proteomes of old individuals compared to young individuals. Log2 fold change is old vs young
UniProt Accession	cj gene name	human ortholog gene name	human ortholog UniProt Accession	protein name	p-value	log2 fold change	Significant	GO biological process	GO cellular component	GO molecular function	REACTOME	UniProt keywords
F7H3T3;U3DCP0	FMOD	FMOD	Q06828	Fibromodulin	0.00109397	3.95943	up in old	GO:0007181~transforming growth factor beta receptor complex assembly,GO:0007409~axonogenesis,GO:0018146~keratan sulfate biosynthetic process,GO:0030199~collagen fibril organization,GO:0035385~Roundabout signaling pathway,GO:0042340~keratan sulfate catabolic process,GO:0048846~axon extension involved in axon guidance,GO:0050770~regulation of axonogenesis,	GO:0005576~extracellular region,GO:0005578~proteinaceous extracellular matrix,GO:0005615~extracellular space,GO:0005796~Golgi lumen,GO:0031012~extracellular matrix,GO:0043202~lysosomal lumen,	GO:0008201~heparin binding,GO:0048495~Roundabout binding,	R-HSA-2022854:R-HSA-2022854,R-HSA-2022857:R-HSA-2022857,R-HSA-3000178:R-HSA-3000178,R-HSA-3656225:R-HSA-3656225,R-HSA-3656243:R-HSA-3656243,R-HSA-3656244:R-HSA-3656244,	Complete proteome,Disulfide bond,Extracellular matrix,Glycoprotein,Leucine-rich repeat,Proteoglycan,Pyrrolidone carboxylic acid,Reference proteome,Repeat,Secreted,Signal,Sulfation,
B0KWJ0;F6R8V6;A0A2R8N882	DES;DNAJB2	DES	P17661	Desmin	0.012923	3.87742	up in old	GO:0006936~muscle contraction,GO:0007010~cytoskeleton organization,GO:0008016~regulation of heart contraction,GO:0030049~muscle filament sliding,GO:0045109~intermediate filament organization,	GO:0005829~cytosol,GO:0005882~intermediate filament,GO:0005916~fascia adherens,GO:0014704~intercalated disc,GO:0030018~Z disc,GO:0031594~neuromuscular junction,GO:0042383~sarcolemma,GO:0045111~intermediate filament cytoskeleton,GO:0070062~extracellular exosome,	GO:0005198~structural molecule activity,GO:0005200~structural constituent of cytoskeleton,GO:0005515~protein binding,GO:0008092~cytoskeletal protein binding,GO:0042802~identical protein binding,	R-HSA-390522:R-HSA-390522,	ADP-ribosylation,Cardiomyopathy,Cell membrane,Coiled coil,Complete proteome,Cytoplasm,Desmin-related myopathy,Disease mutation,Intermediate filament,Limb-girdle muscular dystrophy,Membrane,Methylation,Muscle protein,Myofibrillar myopathy,Phosphoprotein,Polymorphism,Reference proteome,
F7INR0	OGN	OGN	P20774	Mimecan	0.00600024	3.04901	up in old	GO:0007409~axonogenesis,GO:0018146~keratan sulfate biosynthetic process,GO:0035385~Roundabout signaling pathway,GO:0042340~keratan sulfate catabolic process,GO:0048662~negative regulation of smooth muscle cell proliferation,GO:0048846~axon extension involved in axon guidance,GO:0050770~regulation of axonogenesis,	GO:0005576~extracellular region,GO:0005578~proteinaceous extracellular matrix,GO:0005615~extracellular space,GO:0005783~endoplasmic reticulum,GO:0005796~Golgi lumen,GO:0031012~extracellular matrix,GO:0043202~lysosomal lumen,GO:0070062~extracellular exosome,GO:1903561~extracellular vesicle,	GO:0005515~protein binding,GO:0008083~growth factor activity,GO:0008201~heparin binding,GO:0048495~Roundabout binding,	R-HSA-2022854:R-HSA-2022854,R-HSA-2022857:R-HSA-2022857,R-HSA-3656225:R-HSA-3656225,R-HSA-3656243:R-HSA-3656243,R-HSA-3656244:R-HSA-3656244,	Complete proteome,Direct protein sequencing,Disulfide bond,Extracellular matrix,Glycoprotein,Growth factor,Leucine-rich repeat,Proteomics identification,Reference proteome,Repeat,Secreted,Signal,
F6SL47;A0A2R8N056	BGN	BGN	P21810	Biglycan	8.46076e-06	2.98554	up in old	GO:0001974~blood vessel remodeling,GO:0006469~negative regulation of protein kinase activity,GO:0019221~cytokine-mediated signaling pathway,GO:0019800~peptide cross-linking via chondroitin 4-sulfate glycosaminoglycan,GO:0030198~extracellular matrix organization,GO:0030203~glycosaminoglycan metabolic process,GO:0030206~chondroitin sulfate biosynthetic process,GO:0030207~chondroitin sulfate catabol…	GO:0005576~extracellular region,GO:0005578~proteinaceous extracellular matrix,GO:0005737~cytoplasm,GO:0005796~Golgi lumen,GO:0009986~cell surface,GO:0030133~transport vesicle,GO:0031012~extracellular matrix,GO:0042383~sarcolemma,GO:0043202~lysosomal lumen,GO:0070062~extracellular exosome,	GO:0004860~protein kinase inhibitor activity,GO:0005201~extracellular matrix structural constituent,GO:0005539~glycosaminoglycan binding,GO:0050840~extracellular matrix binding,	R-HSA-1971475:R-HSA-1971475,R-HSA-2022870:R-HSA-2022870,R-HSA-2022923:R-HSA-2022923,R-HSA-2024101:R-HSA-2024101,R-HSA-3000178:R-HSA-3000178,R-HSA-3560783:R-HSA-3560783,R-HSA-3560801:R-HSA-3560801,R-HSA-3595172:R-HSA-3595172,R-HSA-3595174:R-HSA-3595174,R-HSA-3595177:R-HSA-3595177,R-HSA-4420332:R-HSA-4420332,	Complete proteome,Direct protein sequencing,Disease mutation,Disulfide bond,Dwarfism,Extracellular matrix,Glycoprotein,Leucine-rich repeat,Polymorphism,Proteoglycan,Proteomics identification,Reference proteome,Repeat,Secreted,Signal,
A0A2R8MNS7;B0KWK2;F7IAB4	PYGM	PYGM	P11217	Glycogen phosphorylase, muscle form	0.00509892	2.6542	up in old	GO:0005975~carbohydrate metabolic process,GO:0005977~glycogen metabolic process,GO:0005980~glycogen catabolic process,	GO:0005737~cytoplasm,GO:0005829~cytosol,GO:0070062~extracellular exosome,	GO:0000166~nucleotide binding,GO:0005515~protein binding,GO:0008184~glycogen phosphorylase activity,GO:0030170~pyridoxal phosphate binding,	R-HSA-70221:R-HSA-70221,	3D-structure,Acetylation,Allosteric enzyme,Alternative splicing,Carbohydrate metabolism,Complete proteome,Disease mutation,Glycogen metabolism,Glycogen storage disease,Glycosyltransferase,Nucleotide-binding,Phosphoprotein,Polymorphism,Pyridoxal phosphate,Reference proteome,Transferase,
U3E618;F6T5W1	DPT	DPT	Q07507	Dermatopontin	0.0113536	2.53959	up in old	GO:0007155~cell adhesion,GO:0008285~negative regulation of cell proliferation,GO:0030199~collagen fibril organization,	GO:0005578~proteinaceous extracellular matrix,GO:0005615~extracellular space,GO:0031012~extracellular matrix,GO:0070062~extracellular exosome,	N/A	N/A	Cell adhesion,Complete proteome,Disulfide bond,Extracellular matrix,Polymorphism,Pyrrolidone carboxylic acid,Reference proteome,Repeat,Secreted,Signal,Sulfation,
U3BSR0;A0A2R8M9W4	LUM	LUM	P51884	Lumican	0.00270888	2.28435	up in old	GO:0007409~axonogenesis,GO:0007601~visual perception,GO:0014070~response to organic cyclic compound,GO:0018146~keratan sulfate biosynthetic process,GO:0030198~extracellular matrix organization,GO:0030199~collagen fibril organization,GO:0032914~positive regulation of transforming growth factor beta1 production,GO:0042340~keratan sulfate catabolic process,GO:0045944~positive regulation of transcrip…	GO:0005576~extracellular region,GO:0005578~proteinaceous extracellular matrix,GO:0005583~fibrillar collagen trimer,GO:0005615~extracellular space,GO:0005796~Golgi lumen,GO:0031012~extracellular matrix,GO:0043202~lysosomal lumen,GO:0070062~extracellular exosome,	GO:0005201~extracellular matrix structural constituent,GO:0005515~protein binding,GO:0005518~collagen binding,	R-HSA-2022854:R-HSA-2022854,R-HSA-2022857:R-HSA-2022857,R-HSA-216083:R-HSA-216083,R-HSA-3000178:R-HSA-3000178,R-HSA-3656225:R-HSA-3656225,R-HSA-3656243:R-HSA-3656243,R-HSA-3656244:R-HSA-3656244,	Complete proteome,Direct protein sequencing,Disulfide bond,Extracellular matrix,Glycoprotein,Leucine-rich repeat,Phosphoprotein,Polymorphism,Proteoglycan,Pyrrolidone carboxylic acid,Reference proteome,Repeat,Secreted,Signal,Sulfation,
F7HB03;A0A5F4VRW2;F7H0A7;F7GV41	COL12A1	COL12A1	Q99715	Collagen alpha-1(XII) chain	0.00144002	2.10002	up in old	GO:0001501~skeletal system development,GO:0007155~cell adhesion,GO:0030199~collagen fibril organization,GO:0030574~collagen catabolic process,GO:0035987~endodermal cell differentiation,	GO:0005576~extracellular region,GO:0005581~collagen trimer,GO:0005595~collagen type XII trimer,GO:0005615~extracellular space,GO:0005788~endoplasmic reticulum lumen,GO:0031012~extracellular matrix,GO:0070062~extracellular exosome,GO:1903561~extracellular vesicle,	GO:0030020~extracellular matrix structural constituent conferring tensile strength,	R-HSA-1442490:R-HSA-1442490,R-HSA-1650814:R-HSA-1650814,	Alternative splicing,Cell adhesion,Collagen,Complete proteome,Direct protein sequencing,Disease mutation,Disulfide bond,Extracellular matrix,Glycoprotein,Hydroxylation,Polymorphism,Proteomics identification,Reference proteome,Repeat,Secreted,Signal,
U3EJB3;F7GFP1	PRELP	PRELP	P51888	Prolargin	0.000499434	1.99406	up in old	GO:0001501~skeletal system development,GO:0007409~axonogenesis,GO:0007569~cell aging,GO:0018146~keratan sulfate biosynthetic process,GO:0042340~keratan sulfate catabolic process,	GO:0005576~extracellular region,GO:0005578~proteinaceous extracellular matrix,GO:0005615~extracellular space,GO:0005796~Golgi lumen,GO:0031012~extracellular matrix,GO:0043202~lysosomal lumen,GO:0070062~extracellular exosome,GO:1903561~extracellular vesicle,	GO:0005201~extracellular matrix structural constituent,GO:0008201~heparin binding,	R-HSA-2022854:R-HSA-2022854,R-HSA-2022857:R-HSA-2022857,R-HSA-3656225:R-HSA-3656225,R-HSA-3656243:R-HSA-3656243,R-HSA-3656244:R-HSA-3656244,	Complete proteome,Direct protein sequencing,Disulfide bond,Extracellular matrix,Glycoprotein,Leucine-rich repeat,Polymorphism,Reference proteome,Repeat,Secreted,Signal,
F7I223;F7I4B3	CDKN2A	CDKN2A	P42771	Cyclin-dependent kinase inhibitor 2A (p16-INK4a) (p16-INK4) (p16INK4A)	0.00286347	1.9249	up in old	GO:0000082~G1/S transition of mitotic cell cycle,GO:0000209~protein polyubiquitination,GO:0000422~mitophagy,GO:0001953~negative regulation of cell-matrix adhesion,GO:0006351~transcription, DNA-templated,GO:0006364~rRNA processing,GO:0006469~negative regulation of protein kinase activity,GO:0006915~apoptotic process,GO:0006919~activation of cysteine-type endopeptidase activity involved in apoptoti…	GO:0005634~nucleus,GO:0005654~nucleoplasm,GO:0005730~nucleolus,GO:0005737~cytoplasm,GO:0005739~mitochondrion,GO:0005829~cytosol,GO:0035985~senescence-associated heterochromatin focus,GO:0043234~protein complex,	GO:0002039~p53 binding,GO:0003677~DNA binding,GO:0004861~cyclin-dependent protein serine/threonine kinase inhibitor activity,GO:0005515~protein binding,GO:0008134~transcription factor binding,GO:0016301~kinase activity,GO:0019789~SUMO transferase activity,GO:0019901~protein kinase binding,GO:0044822~poly(A) RNA binding,GO:0051059~NF-kappaB binding,GO:0055105~ubiquitin-protein transferase inhibito…	R-HSA-2559580:R-HSA-2559580,R-HSA-2559582:R-HSA-2559582,R-HSA-2559585:R-HSA-2559585,R-HSA-3108214:R-HSA-3108214,R-HSA-3232118:R-HSA-3232118,R-HSA-69231:R-HSA-69231,	3D-structure,Acetylation,Alternative splicing,ANK repeat,Apoptosis,Cell cycle,Complete proteome,Cyclin,Cytoplasm,Disease mutation,DNA-binding,Kinase,Li-Fraumeni syndrome,Mitochondrion,Nucleus,Phosphoprotein,Polymorphism,Proteomics identification,Reference proteome,Repeat,rRNA processing,Transcription,Transcription regulation,Transferase,Tumor suppressor,Ubl conjugation,Ubl conjugation pathway,
F7HDP7;F7FQC2;A0A2R8MPI7	DCN	DCN	P07585	Decorin	0.00252687	1.78652	up in old	GO:0001822~kidney development,GO:0001890~placenta development,GO:0006469~negative regulation of protein kinase activity,GO:0007519~skeletal muscle tissue development,GO:0007568~aging,GO:0009612~response to mechanical stimulus,GO:0009887~organ morphogenesis,GO:0010508~positive regulation of autophagy,GO:0010596~negative regulation of endothelial cell migration,GO:0014068~positive regulation of pho…	GO:0005576~extracellular region,GO:0005589~collagen type VI trimer,GO:0005615~extracellular space,GO:0005737~cytoplasm,GO:0005796~Golgi lumen,GO:0031012~extracellular matrix,GO:0043202~lysosomal lumen,	GO:0004860~protein kinase inhibitor activity,GO:0005515~protein binding,GO:0005518~collagen binding,GO:0005539~glycosaminoglycan binding,GO:0044822~poly(A) RNA binding,GO:0047485~protein N-terminus binding,GO:0050840~extracellular matrix binding,	R-HSA-1474228:R-HSA-1474228,R-HSA-1971475:R-HSA-1971475,R-HSA-2022870:R-HSA-2022870,R-HSA-2022923:R-HSA-2022923,R-HSA-2024101:R-HSA-2024101,R-HSA-3000178:R-HSA-3000178,R-HSA-3560783:R-HSA-3560783,R-HSA-3560801:R-HSA-3560801,R-HSA-3595172:R-HSA-3595172,R-HSA-3595174:R-HSA-3595174,R-HSA-3595177:R-HSA-3595177,R-HSA-4420332:R-HSA-4420332,	Alternative splicing,Complete proteome,Corneal dystrophy,Direct protein sequencing,Disulfide bond,Extracellular matrix,Glycoprotein,Leucine-rich repeat,Polymorphism,Proteoglycan,Proteomics identification,Reference proteome,Repeat,Secreted,Signal,
U3C5U8	H1FX	H1FX	Q92522	Histone H1.10 (Histone H1x)	0.0137224	1.71596	up in old	GO:0006334~nucleosome assembly,GO:0098609~cell-cell adhesion,	GO:0000786~nucleosome,GO:0005634~nucleus,GO:0005730~nucleolus,GO:0005913~cell-cell adherens junction,	GO:0003677~DNA binding,GO:0044822~poly(A) RNA binding,GO:0098641~cadherin binding involved in cell-cell adhesion,	N/A	3D-structure,Acetylation,Chromosome,Citrullination,Complete proteome,Direct protein sequencing,DNA-binding,Nucleus,Phosphoprotein,Reference proteome,
F6YTM6	CNN1	CNN1	P51911	Calponin-1 (Basic calponin) (Calponin H1, smooth muscle)	0.0132063	1.60578	up in old	GO:0006940~regulation of smooth muscle contraction,GO:0031032~actomyosin structure organization,GO:1904706~negative regulation of vascular smooth muscle cell proliferation,	GO:0005856~cytoskeleton,GO:0005925~focal adhesion,	GO:0003779~actin binding,GO:0005515~protein binding,GO:0005516~calmodulin binding,	N/A	3D-structure,Actin-binding,Alternative splicing,Calmodulin-binding,Complete proteome,Phosphoprotein,Proteomics identification,Reference proteome,Repeat,
U3CBE5;U3DRI5	ASL	ASL	P04424	Argininosuccinate lyase	0.00837888	1.49163	up in old	GO:0000050~urea cycle,GO:0006475~internal protein amino acid acetylation,GO:0006526~arginine biosynthetic process,GO:0006527~arginine catabolic process,GO:0042450~arginine biosynthetic process via ornithine,GO:0051262~protein tetramerization,	GO:0005737~cytoplasm,GO:0005829~cytosol,GO:0070062~extracellular exosome,	GO:0004056~argininosuccinate lyase activity,GO:0005515~protein binding,GO:0042802~identical protein binding,	R-HSA-70635:R-HSA-70635,	3D-structure,Acetylation,Alternative splicing,Amino-acid biosynthesis,Arginine biosynthesis,Complete proteome,Disease mutation,Lyase,Polymorphism,Proteomics identification,Reference proteome,Urea cycle,
F7FU68	FGB	FGB	P02675	Fibrinogen beta chain	0.0121262	1.32729	up in old	GO:0002250~adaptive immune response,GO:0002576~platelet degranulation,GO:0007160~cell-matrix adhesion,GO:0007165~signal transduction,GO:0007596~blood coagulation,GO:0030168~platelet activation,GO:0030198~extracellular matrix organization,GO:0031639~plasminogen activation,GO:0034116~positive regulation of heterotypic cell-cell adhesion,GO:0042730~fibrinolysis,GO:0043152~induction of bacterial aggl…	GO:0005576~extracellular region,GO:0005577~fibrinogen complex,GO:0005615~extracellular space,GO:0005886~plasma membrane,GO:0005938~cell cortex,GO:0009897~external side of plasma membrane,GO:0009986~cell surface,GO:0031091~platelet alpha granule,GO:0031093~platelet alpha granule lumen,GO:0070062~extracellular exosome,GO:0072562~blood microparticle,GO:1903561~extracellular vesicle,	GO:0005102~receptor binding,GO:0005198~structural molecule activity,GO:0005515~protein binding,GO:0030674~protein binding, bridging,GO:0050839~cell adhesion molecule binding,GO:0051087~chaperone binding,	R-HSA-114608:R-HSA-114608,R-HSA-140875:R-HSA-140875,R-HSA-216083:R-HSA-216083,R-HSA-354192:R-HSA-354192,R-HSA-354194:R-HSA-354194,R-HSA-372708:R-HSA-372708,R-HSA-5674135:R-HSA-5674135,	3D-structure,Adaptive immunity,Blood coagulation,Coiled coil,Complete proteome,Direct protein sequencing,Disease mutation,Disulfide bond,Glycoprotein,Hemostasis,Immunity,Innate immunity,Polymorphism,Proteomics identification,Pyrrolidone carboxylic acid,Reference proteome,Secreted,Signal,
F6QGW2	CSRP1	CSRP1	P21291	Cysteine and glycine-rich protein 1	0.00332578	1.28152	up in old	GO:0070527~platelet aggregation,	GO:0005634~nucleus,GO:0005925~focal adhesion,GO:0070062~extracellular exosome,	GO:0008270~zinc ion binding,GO:0044822~poly(A) RNA binding,	N/A	Acetylation,Complete proteome,LIM domain,Metal-binding,Nucleus,Phosphoprotein,Polymorphism,Proteomics identification,Reference proteome,Repeat,Zinc,
U3DAL7;A0A5F4WEH9	TPM2	TPM2	P07951	Tropomyosin beta chain	0.00236476	1.24011	up in old	GO:0006936~muscle contraction,GO:0007015~actin filament organization,GO:0030049~muscle filament sliding,GO:0043462~regulation of ATPase activity,	GO:0005829~cytosol,GO:0005862~muscle thin filament tropomyosin,GO:0005884~actin filament,	GO:0003779~actin binding,GO:0008307~structural constituent of muscle,GO:0051015~actin filament binding,	R-HSA-390522:R-HSA-390522,R-HSA-445355:R-HSA-445355,	Acetylation,Actin-binding,Alternative splicing,Coiled coil,Complete proteome,Cytoplasm,Cytoskeleton,Direct protein sequencing,Disease mutation,Isopeptide bond,Muscle protein,Nemaline myopathy,Phosphoprotein,Polymorphism,Proteomics identification,Reference proteome,Ubl conjugation,
U3CU48;F7AEE7;F7AX72;U3F6V9;U3CY69	SORBS3	SORBS3	O60504	Vinexin	0.0132069	1.20337	up in old	GO:0000122~negative regulation of transcription from RNA polymerase II promoter,GO:0006936~muscle contraction,GO:0007015~actin filament organization,GO:0007155~cell adhesion,GO:0031589~cell-substrate adhesion,GO:0043410~positive regulation of MAPK cascade,GO:0051495~positive regulation of cytoskeleton organization,GO:0051496~positive regulation of stress fiber assembly,	GO:0005634~nucleus,GO:0005829~cytosol,GO:0005856~cytoskeleton,GO:0005925~focal adhesion,	GO:0005200~structural constituent of cytoskeleton,GO:0005515~protein binding,GO:0008134~transcription factor binding,GO:0017166~vinculin binding,	R-HSA-445355:R-HSA-445355,	3D-structure,Acetylation,Alternative splicing,Cell adhesion,Cell junction,Complete proteome,Cytoplasm,Cytoskeleton,Nucleus,Phosphoprotein,Polymorphism,Proteomics identification,Reference proteome,Repeat,SH3 domain,
F7FWZ0;A0A5F4WDA9	ACTA1	ACTA1	P68133	Actin, alpha skeletal muscle	0.0120034	1.18278	up in old	GO:0006936~muscle contraction,GO:0009612~response to mechanical stimulus,GO:0009991~response to extracellular stimulus,GO:0010226~response to lithium ion,GO:0010628~positive regulation of gene expression,GO:0016049~cell growth,GO:0030049~muscle filament sliding,GO:0030240~skeletal muscle thin filament assembly,GO:0043503~skeletal muscle fiber adaptation,GO:0048545~response to steroid hormone,GO:0…	GO:0001725~stress fiber,GO:0005615~extracellular space,GO:0005829~cytosol,GO:0005865~striated muscle thin filament,GO:0005884~actin filament,GO:0015629~actin cytoskeleton,GO:0030017~sarcomere,GO:0030027~lamellipodium,GO:0030175~filopodium,GO:0044297~cell body,GO:0070062~extracellular exosome,GO:0072562~blood microparticle,	GO:0005200~structural constituent of cytoskeleton,GO:0005515~protein binding,GO:0005524~ATP binding,GO:0017022~myosin binding,GO:0043531~ADP binding,	R-HSA-390522:R-HSA-390522,	3D-structure,Acetylation,ATP-binding,Complete proteome,Cytoplasm,Cytoskeleton,Disease mutation,Isopeptide bond,Methylation,Muscle protein,Nemaline myopathy,Nucleotide-binding,Oxidation,Proteomics identification,Reference proteome,
F7IS17;F6SMT8	CNN3	CNN3	Q15417	Calponin-3 (Calponin, acidic isoform)	0.00112981	1.17044	up in old	GO:0030855~epithelial cell differentiation,GO:0031032~actomyosin structure organization,GO:0032780~negative regulation of ATPase activity,GO:0098609~cell-cell adhesion,	GO:0005737~cytoplasm,GO:0005913~cell-cell adherens junction,GO:0005925~focal adhesion,GO:0014069~postsynaptic density,GO:0015629~actin cytoskeleton,GO:0043025~neuronal cell body,GO:0043197~dendritic spine,	GO:0003779~actin binding,GO:0005516~calmodulin binding,GO:0008017~microtubule binding,GO:0098641~cadherin binding involved in cell-cell adhesion,	N/A	Acetylation,Actin-binding,Alternative splicing,Calmodulin-binding,Complete proteome,Direct protein sequencing,Methylation,Phosphoprotein,Proteomics identification,Reference proteome,Repeat,
F7I1Q9	TAGLN	TAGLN	Q01995	Transgelin	0.000985362	1.16961	up in old	GO:0007517~muscle organ development,GO:0030855~epithelial cell differentiation,	GO:0005737~cytoplasm,	GO:0003779~actin binding,GO:0005515~protein binding,	N/A	Acetylation,Actin-binding,Complete proteome,Cytoplasm,Methylation,Muscle protein,Phosphoprotein,Polymorphism,Proteomics identification,Reference proteome,
F6Y9T0	TPM1	TPM1	P09493	Tropomyosin alpha-1 chain	0.00314671	1.1089	up in old	GO:0001701~in utero embryonic development,GO:0003065~positive regulation of heart rate by epinephrine,GO:0006928~movement of cell or subcellular component,GO:0006936~muscle contraction,GO:0006937~regulation of muscle contraction,GO:0007010~cytoskeleton organization,GO:0007015~actin filament organization,GO:0008016~regulation of heart contraction,GO:0008360~regulation of cell shape,GO:0030049~musc…	GO:0001725~stress fiber,GO:0005829~cytosol,GO:0005856~cytoskeleton,GO:0005862~muscle thin filament tropomyosin,GO:0005884~actin filament,GO:0016021~integral component of membrane,GO:0030016~myofibril,GO:0030017~sarcomere,GO:0031941~filamentous actin,GO:0032059~bleb,GO:0032587~ruffle membrane,	GO:0003779~actin binding,GO:0005200~structural constituent of cytoskeleton,GO:0005515~protein binding,GO:0008092~cytoskeletal protein binding,GO:0008307~structural constituent of muscle,GO:0051015~actin filament binding,	R-HSA-390522:R-HSA-390522,R-HSA-445355:R-HSA-445355,	Acetylation,Actin-binding,Alternative splicing,Cardiomyopathy,Coiled coil,Complete proteome,Cytoplasm,Cytoskeleton,Direct protein sequencing,Disease mutation,Isopeptide bond,Membrane,Muscle protein,Phosphoprotein,Proteomics identification,Reference proteome,Transmembrane,Transmembrane helix,
U3D7G8;A0A2R8MRN4	PRPS2	PRPS2	P11908	Ribose-phosphate pyrophosphokinase 2	0.000538814	1.10657	up in old	GO:0006015~5-phosphoribose 1-diphosphate biosynthetic process,GO:0006139~nucleobase-containing compound metabolic process,GO:0006167~AMP biosynthetic process,GO:0009116~nucleoside metabolic process,GO:0009156~ribonucleoside monophosphate biosynthetic process,GO:0009165~nucleotide biosynthetic process,GO:0016310~phosphorylation,GO:0031100~organ regeneration,	GO:0002189~ribose phosphate diphosphokinase complex,GO:0043234~protein complex,GO:0070062~extracellular exosome,	GO:0000287~magnesium ion binding,GO:0004749~ribose phosphate diphosphokinase activity,GO:0005515~protein binding,GO:0005524~ATP binding,GO:0016208~AMP binding,GO:0016301~kinase activity,GO:0019003~GDP binding,GO:0030246~carbohydrate binding,GO:0042802~identical protein binding,GO:0042803~protein homodimerization activity,GO:0043531~ADP binding,	R-HSA-73843:R-HSA-73843,	Alternative splicing,ATP-binding,Complete proteome,Direct protein sequencing,Kinase,Magnesium,Metal-binding,Nucleotide biosynthesis,Nucleotide-binding,Proteomics identification,Reference proteome,Transferase,
F7H1A0;F6PLA9	ACTC1;ACTG2	ACTC1	P68032	Actin, alpha cardiac muscle 1	0.00661963	0.857968	up in old	GO:0006915~apoptotic process,GO:0010628~positive regulation of gene expression,GO:0030048~actin filament-based movement,GO:0030049~muscle filament sliding,GO:0030240~skeletal muscle thin filament assembly,GO:0031032~actomyosin structure organization,GO:0033275~actin-myosin filament sliding,GO:0042493~response to drug,GO:0043066~negative regulation of apoptotic process,GO:0045471~response to ethan…	GO:0005615~extracellular space,GO:0005737~cytoplasm,GO:0005829~cytosol,GO:0005884~actin filament,GO:0005925~focal adhesion,GO:0016020~membrane,GO:0030017~sarcomere,GO:0030027~lamellipodium,GO:0030175~filopodium,GO:0031674~I band,GO:0042643~actomyosin, actin portion,GO:0044297~cell body,GO:0070062~extracellular exosome,GO:0072562~blood microparticle,	GO:0005524~ATP binding,GO:0016887~ATPase activity,GO:0017022~myosin binding,	R-HSA-390522:R-HSA-390522,	Acetylation,ATP-binding,Atrial septal defect,Cardiomyopathy,Complete proteome,Cytoplasm,Cytoskeleton,Disease mutation,Isopeptide bond,Methylation,Muscle protein,Nucleotide-binding,Oxidation,Reference proteome,
U3BVP9;A0A5K1U2D7;F7HWN4;F6SIW9;F6SI17;F7HHK6;F7HTQ3	CALD1	CALD1	Q05682	Caldesmon	0.00146122	0.851369	up in old	GO:0006928~movement of cell or subcellular component,GO:0006936~muscle contraction,GO:0098609~cell-cell adhesion,	GO:0005829~cytosol,GO:0005856~cytoskeleton,GO:0005886~plasma membrane,GO:0005913~cell-cell adherens junction,GO:0015629~actin cytoskeleton,GO:0030016~myofibril,GO:0030478~actin cap,	GO:0003779~actin binding,GO:0005515~protein binding,GO:0005516~calmodulin binding,GO:0005523~tropomyosin binding,GO:0017022~myosin binding,GO:0098641~cadherin binding involved in cell-cell adhesion,	R-HSA-445355:R-HSA-445355,	Actin-binding,Alternative splicing,Calmodulin-binding,Coiled coil,Complete proteome,Cytoplasm,Cytoskeleton,Muscle protein,Phosphoprotein,Polymorphism,Proteomics identification,Reference proteome,Repeat,
U3BGB9;A0A2R8MFI6;F7FV26;A0A2R8MRJ4;F7IJ49	CNN2	CNN2	Q99439	Calponin-2 (Calponin H2, smooth muscle) (Neutral calponin)	0.000348884	0.83398	up in old	GO:0007010~cytoskeleton organization,GO:0010628~positive regulation of gene expression,GO:0030097~hemopoiesis,GO:0030336~negative regulation of cell migration,GO:0031032~actomyosin structure organization,GO:0032970~regulation of actin filament-based process,GO:0042060~wound healing,GO:0042127~regulation of cell proliferation,GO:0050765~negative regulation of phagocytosis,GO:0071260~cellular respo…	GO:0001725~stress fiber,GO:0005856~cytoskeleton,GO:0005911~cell-cell junction,GO:0005913~cell-cell adherens junction,GO:0005925~focal adhesion,GO:0016020~membrane,GO:0070062~extracellular exosome,	GO:0003779~actin binding,GO:0005516~calmodulin binding,GO:0098641~cadherin binding involved in cell-cell adhesion,	N/A	3D-structure,Acetylation,Actin-binding,Alternative splicing,Calmodulin-binding,Complete proteome,Direct protein sequencing,Phosphoprotein,Proteomics identification,Reference proteome,Repeat,
A0A2R8NEW2;U3EIN2;A0A2R8MPE0;A0A2R8M3L6;F7IR15;A0A2R8PJD0;F7IR48;A0A2R8M3Z0	ASAH1	ASAH1	Q13510	Acid ceramidase	0.000127066	0.722288	up in old	GO:0006629~lipid metabolic process,GO:0006672~ceramide metabolic process,GO:0006687~glycosphingolipid metabolic process,	GO:0005615~extracellular space,GO:0005764~lysosome,GO:0043202~lysosomal lumen,GO:0070062~extracellular exosome,	GO:0003824~catalytic activity,GO:0016787~hydrolase activity,GO:0016811~hydrolase activity, acting on carbon-nitrogen (but not peptide) bonds, in linear amides,GO:0017040~ceramidase activity,	R-HSA-1660662:R-HSA-1660662,	Alternative splicing,Complete proteome,Direct protein sequencing,Disease mutation,Epilepsy,Glycoprotein,Hydrolase,Lysosome,Membrane,Neurodegeneration,Polymorphism,Proteomics identification,Reference proteome,Signal,Transmembrane,Transmembrane helix,
U3EAY2	TPM4	TPM4	P67936	Tropomyosin alpha-4 chain	0.0025393	0.7153	up in old	GO:0001649~osteoblast differentiation,GO:0006928~movement of cell or subcellular component,GO:0006936~muscle contraction,GO:0007015~actin filament organization,GO:0030049~muscle filament sliding,	GO:0001725~stress fiber,GO:0002102~podosome,GO:0005829~cytosol,GO:0005856~cytoskeleton,GO:0005862~muscle thin filament tropomyosin,GO:0005884~actin filament,GO:0005925~focal adhesion,GO:0016020~membrane,GO:0030863~cortical cytoskeleton,GO:0031941~filamentous actin,GO:0070062~extracellular exosome,	GO:0005509~calcium ion binding,GO:0005515~protein binding,GO:0008307~structural constituent of muscle,GO:0051015~actin filament binding,	R-HSA-390522:R-HSA-390522,R-HSA-445355:R-HSA-445355,	Acetylation,Actin-binding,Alternative splicing,Calcium,Coiled coil,Complete proteome,Cytoplasm,Cytoskeleton,Direct protein sequencing,Metal-binding,Muscle protein,Phosphoprotein,Polymorphism,Proteomics identification,Reference proteome,
A0A5F4WDU7;A0A5F4W701;U3D7P5;A0A5F4VQR0;F7CCS9	TPP1	TPP1	O14773	Tripeptidyl-peptidase 1	0.00240766	0.657539	up in old	GO:0006508~proteolysis,GO:0006629~lipid metabolic process,GO:0007040~lysosome organization,GO:0007399~nervous system development,GO:0007417~central nervous system development,GO:0030163~protein catabolic process,GO:0030855~epithelial cell differentiation,GO:0036498~IRE1-mediated unfolded protein response,GO:0043171~peptide catabolic process,GO:0045453~bone resorption,GO:0050885~neuromuscular proc…	GO:0005739~mitochondrion,GO:0005764~lysosome,GO:0042470~melanosome,GO:0043202~lysosomal lumen,GO:0070062~extracellular exosome,	GO:0004175~endopeptidase activity,GO:0004252~serine-type endopeptidase activity,GO:0005515~protein binding,GO:0008233~peptidase activity,GO:0008236~serine-type peptidase activity,GO:0008240~tripeptidyl-peptidase activity,GO:0042277~peptide binding,GO:0046872~metal ion binding,	R-HSA-381038:R-HSA-381038,	3D-structure,Alternative splicing,Autocatalytic cleavage,Calcium,Complete proteome,Direct protein sequencing,Disease mutation,Disulfide bond,Epilepsy,Glycoprotein,Hydrolase,Lysosome,Metal-binding,Neurodegeneration,Neuronal ceroid lipofuscinosis,Polymorphism,Protease,Proteomics identification,Reference proteome,Serine protease,Signal,Spinocerebellar ataxia,Zymogen,
U3C5F4;U3FFH9;U3ARA4;F7HMA4	ACBD5	ACBD5	Q5T8D3	Acyl-CoA-binding domain-containing protein 5	0.00278186	-0.762656	down in old	GO:0006810~transport,GO:0016236~macroautophagy,GO:0030242~pexophagy,GO:0035973~aggrephagy,	GO:0005634~nucleus,GO:0005654~nucleoplasm,GO:0005777~peroxisome,GO:0005778~peroxisomal membrane,GO:0016020~membrane,GO:0016021~integral component of membrane,GO:0043231~intracellular membrane-bounded organelle,	GO:0000062~fatty-acyl-CoA binding,GO:0008289~lipid binding,	R-HSA-390918:R-HSA-390918,	3D-structure,Acetylation,Alternative splicing,Autophagy,Coiled coil,Complete proteome,Lipid-binding,Membrane,Peroxisome,Phosphoprotein,Polymorphism,Proteomics identification,Reference proteome,Transmembrane,Transmembrane helix,Transport,
F6PMB9;F6PXK1;A0A5F4WJK0;A0A5F4VYF9;A0A5F4WB83	ALDH1L1	ALDH1L1	O75891	Cytosolic 10-formyltetrahydrofolate dehydrogenase	0.000206395	-2.4492	down in old	GO:0006730~one-carbon metabolic process,GO:0009058~biosynthetic process,GO:0009258~10-formyltetrahydrofolate catabolic process,GO:0046655~folic acid metabolic process,GO:0055114~oxidation-reduction process,	GO:0005737~cytoplasm,GO:0005739~mitochondrion,GO:0005829~cytosol,GO:0070062~extracellular exosome,	GO:0003824~catalytic activity,GO:0004029~aldehyde dehydrogenase (NAD) activity,GO:0016155~formyltetrahydrofolate dehydrogenase activity,GO:0016491~oxidoreductase activity,GO:0016620~oxidoreductase activity, acting on the aldehyde or oxo group of donors, NAD or NADP as acceptor,GO:0016742~hydroxymethyl-, formyl- and related transferase activity,GO:0019145~aminobutyraldehyde dehydrogenase activity,…	R-HSA-196757:R-HSA-196757,	3D-structure,Alternative splicing,Complete proteome,Cytoplasm,NADP,One-carbon metabolism,Oxidoreductase,Phosphopantetheine,Phosphoprotein,Polymorphism,Proteomics identification,Reference proteome,
